# Supplementary material for: 2-(5,6-Dihydro­benzimidazo[1,2-c]quinazolin-6-yl)-5-methyl­phenol
Source: Acta Crystallogr Sect E Struct Rep Online. 2011 Aug 27;67(Pt 9):o2373–4. doi: 10.1107/S1600536811032673 (PMC3200579; doi:10.1107/S1600536811032673)
Supplement: Supplementary file 1 [file e-67-o2373-sup1.cif]

##############################################################################
#                                                                            #
# This CIF contains the data in a paper accepted for publication in          #
# Acta Crystallographica Section E. It conforms to the requirements of       #
# Notes for Authors for Acta Crystallographica Section E, and has been       #
# peer reviewed under the auspices of the IUCr Commission on Journals.       #
#                                                                            #
# Full details of the Crystallographic Information File format               #
# are given in the paper "The Crystallographic Information File (CIF):       #
# a New Standard Archive File for Crystallography" by S. R. Hall, F. H.      #
# Allen and I. D. Brown [Acta Cryst. (1991), A47, 655-685].                  #
#                                                                            #
# The current version of the core CIF dictionary is obtainable from          #
# ftp://ftp.iucr.org/pub/cif_core.dic.                                       #
#                                                                            #
# Software is freely available for graphical display of the structure(s)     #
# in this CIF. For information consult the CIF software page                 #
# http://www.iucr.org/resources/cif/software.                                #
#                                                                            #
# This file may be used for bona fide research purposes within the           #
# scientific community so long as proper attribution is given to the journal # 
# article from which it was obtained.                                        #
#                                                                            #
##############################################################################
data_global
_audit_creation_method     'form.cif (version 2.0)'
_journal_data_validation_number     ?
_journal_date_recd_electronic     2011-08-09
_journal_date_accepted     2011-08-11
_journal_name_full     'Acta Crystallographica, Section E'
_journal_year     2011
_journal_volume     67
_journal_issue      9
_journal_page_first     o2373
_journal_page_last     o2374
_journal_paper_category     QO
_journal_coeditor_code     TK2779
_publ_contact_author_name     'Prof. Fun, Hoong-Kun'
_publ_contact_author_address
;
      X-ray Crystallography Unit
      School of Physics
      Universiti Sains Malaysia
      11800 USM, Penang
      MALAYSIA
;
_publ_contact_author_email     'hkfun@usm.my'
_publ_contact_author_fax     '604 6579150'
_publ_contact_author_phone     '604 6533652'
_publ_section_title
;
2-(5,6-Dihydrobenzimidazo[1,2-<i>c</i>]quinazolin-6-yl)-5-methylphenol
;
loop_
    _publ_author_name
    _publ_author_footnote
    _publ_author_address
    'Naser Eltaher Eltayeb'
;
On secondment to: Department of Chemistry,
Faculty of Pure and Applied Sciences,
International University of Africa, Sudan .
;
;
      School of Chemical Sciences
      Universiti Sains Malaysia
      11800 USM, Penang
      Malaysia
;
    'Siang Guan Teoh' ?
;
      School of Chemical Sciences
      Universiti Sains Malaysia
      11800 USM, Penang
      Malaysia
;
    'Madhukar Hemamalini' ?
;
      X-ray Crystallography Unit
      School of Physics
      Universiti Sains Malaysia
      11800 USM, Penang
      Malaysia
;
    'Hoong-Kun Fun'
;
      Thomson Reuters ResearcherID: A-3561-2009.
;
;
      X-ray Crystallography Unit
      School of Physics
      Universiti Sains Malaysia
      11800 USM, Penang
      Malaysia
;
data_I
_audit_creation_method     SHELXL-97
_chemical_name_systematic
;
2-(5,6-Dihydrobenzimidazo[1,2-<i>c</i>]quinazolin-6-yl)-5-methylphenol
;
_chemical_name_common     ?
_chemical_formula_moiety     'C21 H17 N3 O'
_chemical_formula_sum     'C21 H17 N3 O'
_chemical_formula_iupac     'C21 H17 N3 O'
_chemical_formula_weight     327.38
_chemical_melting_point     ?
_symmetry_cell_setting     monoclinic
_symmetry_space_group_name_H-M     'C 2/c'
_symmetry_space_group_name_Hall     '-C 2yc'
loop_
    _symmetry_equiv_pos_as_xyz
    'x, y, z'
    '-x, y, -z+1/2'
    'x+1/2, y+1/2, z'
    '-x+1/2, y+1/2, -z+1/2'
    '-x, -y, -z'
    'x, -y, z-1/2'
    '-x+1/2, -y+1/2, -z'
    'x+1/2, -y+1/2, z-1/2'
_cell_length_a     15.1292(3)
_cell_length_b     12.2648(2)
_cell_length_c     17.1909(3)
_cell_angle_alpha     90.00
_cell_angle_beta     96.2330(10)
_cell_angle_gamma     90.00
_cell_volume     3171.03(10)
_cell_formula_units_Z     8
_cell_measurement_reflns_used     7250
_cell_measurement_theta_min     2.38
_cell_measurement_theta_max     33.36
_cell_measurement_temperature     100.00(10)
_exptl_crystal_description     block
_exptl_crystal_colour     colourless
_exptl_crystal_size_max     0.59
_exptl_crystal_size_mid     0.21
_exptl_crystal_size_min     0.20
_exptl_crystal_density_diffrn     1.371
_exptl_crystal_density_meas     ?
_exptl_crystal_density_method     'not measured'
_exptl_crystal_F_000     1376
_exptl_absorpt_coefficient_mu     0.087
_exptl_absorpt_correction_type     multi-scan
_exptl_absorpt_process_details     '(SADABS; Bruker, 2009)'
_exptl_absorpt_correction_T_min     0.9508
_exptl_absorpt_correction_T_max     0.9833
_exptl_special_details
;
The crystal was placed in the cold stream of an Oxford Cryosystems
Cobra open-flow nitrogen cryostat (Cosier & Glazer, 1986) operating
at 100.0(1)K.
;
_diffrn_ambient_temperature     100.00(10)
_diffrn_radiation_type     MoK\a
_diffrn_radiation_wavelength     0.71073
_diffrn_radiation_source     'fine-focus sealed tube'
_diffrn_radiation_monochromator     graphite
_diffrn_measurement_device_type
;
Bruker SMART APEXII CCD area-detector
;
_diffrn_measurement_method     '\f and \w'
_diffrn_detector_area_resol_mean     .
_diffrn_reflns_number     24277
_diffrn_reflns_av_R_equivalents     0.0291
_diffrn_reflns_av_sigmaI/netI     0.0271
_diffrn_reflns_theta_min     2.14
_diffrn_reflns_theta_max     33.49
_diffrn_reflns_theta_full     33.49
_diffrn_measured_fraction_theta_max     0.991
_diffrn_measured_fraction_theta_full     0.991
_diffrn_reflns_limit_h_min     -23
_diffrn_reflns_limit_h_max     21
_diffrn_reflns_limit_k_min     -18
_diffrn_reflns_limit_k_max     19
_diffrn_reflns_limit_l_min     -26
_diffrn_reflns_limit_l_max     26
_diffrn_standards_number     0
_diffrn_standards_interval_count     .
_diffrn_standards_interval_time     .
_diffrn_standards_decay_%     ?
_refine_special_details
;
 Refinement of F^2^ against ALL reflections.  The weighted R-factor wR and
 goodness of fit S are based on F^2^, conventional R-factors R are based
 on F, with F set to zero for negative F^2^. The threshold expression of
 F^2^ > 2\s(F^2^) is used only for calculating R-factors(gt) etc. and is
 not relevant to the choice of reflections for refinement.  R-factors based
 on F^2^ are statistically about twice as large as those based on F, and R-
 factors based on ALL data will be even larger.
;
_reflns_number_total     6164
_reflns_number_gt     4808
_reflns_threshold_expression     I>2\s(I)
_refine_ls_structure_factor_coef     Fsqd
_refine_ls_matrix_type     full
_refine_ls_R_factor_all     0.0601
_refine_ls_R_factor_gt     0.0449
_refine_ls_wR_factor_gt     0.1154
_refine_ls_wR_factor_ref     0.1255
_refine_ls_goodness_of_fit_ref     1.035
_refine_ls_restrained_S_all     1.038
_refine_ls_number_reflns     6164
_refine_ls_number_parameters     296
_refine_ls_number_restraints     44
_refine_ls_hydrogen_treatment     mixed
_refine_ls_weighting_scheme     calc
_refine_ls_weighting_details
         'calc w=1/[\s^2^(Fo^2^)+(0.0635P)^2^+1.1622P] where P=(Fo^2^+2Fc^2^)/3'
_atom_sites_solution_hydrogens     geom
_atom_sites_solution_primary     direct
_atom_sites_solution_secondary     difmap
_refine_ls_shift/su_max     0.001
_refine_ls_shift/su_mean     0.000
_refine_diff_density_max     0.409
_refine_diff_density_min     -0.253
_refine_ls_extinction_method     none
_refine_ls_extinction_coef     ?
loop_
    _atom_type_symbol
    _atom_type_description
    _atom_type_scat_dispersion_real
    _atom_type_scat_dispersion_imag
    _atom_type_scat_source
    'C' 'C' 0.0033 0.0016
                         'International Tables Vol C Tables 4.2.6.8 and 6.1.1.4'
    'H' 'H' 0.0000 0.0000
                         'International Tables Vol C Tables 4.2.6.8 and 6.1.1.4'
    'N' 'N' 0.0061 0.0033
                         'International Tables Vol C Tables 4.2.6.8 and 6.1.1.4'
    'O' 'O' 0.0106 0.0060
                         'International Tables Vol C Tables 4.2.6.8 and 6.1.1.4'
_computing_data_collection     'APEX2 (Bruker, 2009)'
_computing_cell_refinement     'SAINT (Bruker, 2009)'
_computing_data_reduction     'SAINT (Bruker, 2009)'
_computing_structure_solution     'SHELXTL (Sheldrick, 2008)'
_computing_structure_refinement     'SHELXTL (Sheldrick, 2008'
_computing_molecular_graphics     'SHELXTL (Sheldrick, 2008'
_computing_publication_material
                              'SHELXTL (Sheldrick, 2008 and PLATON (Spek, 2009)'
loop_
    _atom_site_type_symbol
    _atom_site_label
    _atom_site_fract_x
    _atom_site_fract_y
    _atom_site_fract_z
    _atom_site_U_iso_or_equiv
    _atom_site_adp_type
    _atom_site_calc_flag
    _atom_site_refinement_flags
    _atom_site_occupancy
    _atom_site_symmetry_multiplicity
    _atom_site_disorder_assembly
    _atom_site_disorder_group
    O O1 0.11427(4) 0.39987(6) 1.02884(4) 0.02061(14) Uani d . 1 1 A .
    C C14 0.09940(6) 0.43709(8) 0.86934(5) 0.01907(17) Uani d . 1 1 . .
    H H14A 0.0600 0.3742 0.8790 0.023 Uiso calc PR 0.9180(14) 1 A 1
    H H14B 0.0558 0.4551 0.9038 0.023 Uiso d PR 0.0820(14) 1 A 2
    C C15 0.18959(6) 0.41867(7) 0.91603(5) 0.01793(16) Uani d . 1 1 A .
    C C16 0.26904(6) 0.41994(8) 0.88195(5) 0.02215(18) Uani d . 1 1 . .
    H H16A 0.2675 0.4300 0.8270 0.027 Uiso calc R 1 1 A .
    C C17 0.35059(6) 0.40677(8) 0.92684(5) 0.02231(18) Uani d . 1 1 A .
    H H17A 0.4040 0.4083 0.9025 0.027 Uiso calc R 1 1 . .
    C C18 0.35418(6) 0.39130(7) 1.00739(5) 0.01832(16) Uani d . 1 1 . .
    C C19 0.27492(6) 0.38872(7) 1.04197(5) 0.01798(16) Uani d . 1 1 A .
    H H19A 0.2766 0.3778 1.0968 0.022 Uiso calc R 1 1 . .
    C C20 0.19305(5) 0.40201(7) 0.99689(5) 0.01667(15) Uani d . 1 1 . .
    C C21 0.44220(6) 0.37331(8) 1.05544(5) 0.02230(18) Uani d . 1 1 A .
    H H21A 0.4406 0.4057 1.1074 0.033 Uiso calc R 1 1 . .
    H H21B 0.4895 0.4076 1.0294 0.033 Uiso calc R 1 1 . .
    H H21C 0.4537 0.2949 1.0608 0.033 Uiso calc R 1 1 . .
    N N1 0.10675(5) 0.44305(7) 0.78585(4) 0.01890(16) Uani d PD 0.9180(14) 1 A 1
    N N2 0.14473(6) 0.52085(8) 0.67606(5) 0.02089(17) Uani d PD 0.9180(14) 1 A 1
    N N3 0.05600(5) 0.53695(7) 0.89063(5) 0.02081(17) Uani d PD 0.9180(14) 1 A 1
    H H1N3 0.0569 0.5417 0.9427 0.031 Uiso d PR 0.9180(14) 1 A 1
    C C1 0.12136(6) 0.35766(10) 0.73616(6) 0.01981(19) Uani d PD 0.9180(14) 1 A
                                                                               1
    C C2 0.11768(7) 0.24516(11) 0.74523(7) 0.0247(2) Uani d PD 0.9180(14) 1 A 1
    H H2A 0.1025 0.2128 0.7922 0.030 Uiso calc PR 0.9180(14) 1 A 1
    C C3 0.13738(8) 0.18239(10) 0.68194(8) 0.0260(2) Uani d PD 0.9180(14) 1 A 1
    H H3A 0.1354 0.1052 0.6855 0.031 Uiso calc PR 0.9180(14) 1 A 1
    C C4 0.16018(8) 0.23106(12) 0.61273(6) 0.0255(2) Uani d PD 0.9180(14) 1 A 1
    H H4A 0.1736 0.1858 0.5707 0.031 Uiso calc PR 0.9180(14) 1 A 1
    C C5 0.16364(7) 0.34331(11) 0.60427(6) 0.0238(2) Uani d PD 0.9180(14) 1 A 1
    H H5A 0.1787 0.3755 0.5572 0.029 Uiso calc PR 0.9180(14) 1 A 1
    C C6 0.14422(6) 0.40766(9) 0.66750(6) 0.02034(19) Uani d PD 0.9180(14) 1 A 1
    C C7 0.12315(7) 0.53821(11) 0.74761(7) 0.01833(19) Uani d PD 0.9180(14) 1 A
                                                                               1
    C C8 0.11421(6) 0.64094(9) 0.78768(6) 0.01890(18) Uani d PD 0.9180(14) 1 A 1
    C C9 0.13375(7) 0.74150(10) 0.75533(6) 0.0228(2) Uani d PD 0.9180(14) 1 A 1
    H H9A 0.1549 0.7441 0.7053 0.027 Uiso calc PR 0.9180(14) 1 A 1
    C C10 0.12243(8) 0.83764(11) 0.79570(8) 0.0267(2) Uani d PD 0.9180(14) 1 A 1
    H H10A 0.1356 0.9060 0.7736 0.032 Uiso calc PR 0.9180(14) 1 A 1
    C C11 0.09131(8) 0.83251(12) 0.86945(7) 0.0254(2) Uani d PD 0.9180(14) 1 A 1
    H H11A 0.0844 0.8979 0.8978 0.030 Uiso calc PR 0.9180(14) 1 A 1
    C C12 0.07047(7) 0.73363(10) 0.90174(6) 0.0229(2) Uani d PD 0.9180(14) 1 A 1
    H H12A 0.0484 0.7319 0.9514 0.027 Uiso calc PR 0.9180(14) 1 A 1
    C C13 0.08176(6) 0.63642(9) 0.86160(6) 0.01901(18) Uani d PD 0.9180(14) 1 A
                                                                               1
    N N1X 0.1041(7) 0.5258(8) 0.8082(6) 0.028(2) Uiso d PD 0.0820(14) 1 A 2
    N N2X 0.1354(7) 0.6061(8) 0.6958(6) 0.029(2) Uiso d PD 0.0820(14) 1 A 2
    N N3X 0.0707(8) 0.3422(9) 0.8217(6) 0.034(3) Uiso d PD 0.0820(14) 1 A 2
    H H3XB 0.0286 0.3007 0.8375 0.040 Uiso calc PR 0.0820(14) 1 A 2
    C C1X 0.1029(6) 0.6359(7) 0.8222(6) 0.0121(17) Uiso d PD 0.0820(14) 1 A 2
    C C2X 0.0875(8) 0.6912(10) 0.8879(6) 0.019(2) Uiso d PD 0.0820(14) 1 A 2
    H H2XA 0.0751 0.6539 0.9339 0.023 Uiso calc PR 0.0820(14) 1 A 2
    C C3X 0.0905(11) 0.7992(12) 0.8855(9) 0.029(4) Uiso d PD 0.0820(14) 1 A 2
    H H3XA 0.0785 0.8413 0.9295 0.035 Uiso calc PR 0.0820(14) 1 A 2
    C C4X 0.1115(12) 0.8496(12) 0.8177(9) 0.030(4) Uiso d PD 0.0820(14) 1 A 2
    H H4XA 0.1149 0.9269 0.8181 0.035 Uiso calc PR 0.0820(14) 1 A 2
    C C5X 0.1276(9) 0.7977(10) 0.7500(7) 0.028(3) Uiso d PD 0.0820(14) 1 A 2
    H H5XA 0.1411 0.8352 0.7044 0.034 Uiso calc PR 0.0820(14) 1 A 2
    C C6X 0.1223(8) 0.6841(9) 0.7548(6) 0.021(2) Uiso d PD 0.0820(14) 1 A 2
    C C7X 0.1253(14) 0.5126(10) 0.7308(9) 0.034(5) Uiso d PD 0.0820(14) 1 A 2
    C C8X 0.1320(7) 0.3976(8) 0.7053(7) 0.0171(19) Uiso d PD 0.0820(14) 1 A 2
    C C9X 0.1614(7) 0.3764(9) 0.6341(7) 0.017(2) Uiso d PD 0.0820(14) 1 A 2
    H H9XA 0.1765 0.4355 0.6025 0.021 Uiso calc PR 0.0820(14) 1 A 2
    C C10X 0.1692(11) 0.2743(12) 0.6081(8) 0.029(3) Uiso d PD 0.0820(14) 1 A 2
    H H10B 0.1906 0.2606 0.5591 0.034 Uiso calc PR 0.0820(14) 1 A 2
    C C11X 0.1456(11) 0.1902(12) 0.6538(9) 0.030(4) Uiso d PD 0.0820(14) 1 A 2
    H H11B 0.1510 0.1172 0.6365 0.036 Uiso calc PR 0.0820(14) 1 A 2
    C C12X 0.1147(9) 0.2095(10) 0.7232(8) 0.025(3) Uiso d PD 0.0820(14) 1 A 2
    H H12B 0.0983 0.1493 0.7534 0.031 Uiso calc PR 0.0820(14) 1 A 2
    C C13X 0.1062(9) 0.3127(10) 0.7517(7) 0.025(2) Uiso d PD 0.0820(14) 1 A 2
    H H1O1 0.1244(10) 0.4082(13) 1.0822(10) 0.046(4) Uiso d . 1 1 . .
loop_
    _atom_site_aniso_label
    _atom_site_aniso_U_11
    _atom_site_aniso_U_22
    _atom_site_aniso_U_33
    _atom_site_aniso_U_12
    _atom_site_aniso_U_13
    _atom_site_aniso_U_23
    O1 0.0165(3) 0.0344(4) 0.0115(3) -0.0010(2) 0.0041(2) -0.0009(2)
    C14 0.0158(4) 0.0302(4) 0.0115(3) -0.0020(3) 0.0024(3) 0.0028(3)
    C15 0.0160(4) 0.0263(4) 0.0116(3) -0.0006(3) 0.0019(3) 0.0011(3)
    C16 0.0182(4) 0.0354(5) 0.0132(4) -0.0006(3) 0.0032(3) 0.0027(3)
    C17 0.0163(4) 0.0340(5) 0.0172(4) 0.0000(3) 0.0042(3) 0.0021(3)
    C18 0.0172(4) 0.0218(4) 0.0157(4) 0.0005(3) 0.0007(3) 0.0002(3)
    C19 0.0176(4) 0.0241(4) 0.0121(3) 0.0005(3) 0.0011(3) 0.0000(3)
    C20 0.0158(3) 0.0221(4) 0.0124(3) -0.0005(3) 0.0031(3) -0.0009(3)
    C21 0.0180(4) 0.0285(4) 0.0199(4) 0.0017(3) -0.0004(3) 0.0023(3)
    N1 0.0170(3) 0.0294(4) 0.0104(3) -0.0026(3) 0.0021(2) 0.0019(3)
    N2 0.0194(4) 0.0322(4) 0.0114(3) 0.0007(3) 0.0031(3) 0.0018(3)
    N3 0.0171(4) 0.0327(4) 0.0135(3) 0.0030(3) 0.0060(3) 0.0039(3)
    C1 0.0157(4) 0.0308(5) 0.0127(4) -0.0031(4) 0.0006(3) -0.0001(4)
    C2 0.0242(5) 0.0323(6) 0.0174(5) -0.0038(4) 0.0020(4) -0.0006(4)
    C3 0.0249(5) 0.0312(6) 0.0214(6) -0.0048(4) 0.0012(4) -0.0016(4)
    C4 0.0237(5) 0.0340(7) 0.0182(5) -0.0030(5) 0.0002(3) -0.0039(4)
    C5 0.0229(5) 0.0349(6) 0.0138(4) -0.0010(4) 0.0023(3) -0.0020(4)
    C6 0.0167(4) 0.0323(5) 0.0118(4) -0.0013(4) 0.0007(3) 0.0000(4)
    C7 0.0127(4) 0.0315(5) 0.0108(4) -0.0006(4) 0.0015(3) 0.0033(4)
    C8 0.0146(4) 0.0301(5) 0.0122(4) 0.0028(3) 0.0027(3) 0.0034(3)
    C9 0.0219(5) 0.0298(6) 0.0177(4) 0.0039(4) 0.0060(3) 0.0051(4)
    C10 0.0266(6) 0.0327(6) 0.0222(6) 0.0056(4) 0.0093(4) 0.0059(5)
    C11 0.0262(5) 0.0291(6) 0.0220(5) 0.0065(5) 0.0075(4) 0.0021(5)
    C12 0.0208(4) 0.0316(5) 0.0170(4) 0.0062(4) 0.0050(3) 0.0013(4)
    C13 0.0136(4) 0.0312(5) 0.0124(4) 0.0031(3) 0.0021(3) 0.0030(3)
_geom_special_details
;
 All s.u.'s (except the s.u. in the dihedral angle between two l.s. planes)
 are estimated using the full covariance matrix.  The cell s.u.'s are taken
 into account individually in the estimation of s.u.'s in distances, angles
 and torsion angles; correlations between s.u.'s in cell parameters are only
 used when they are defined by crystal symmetry.  An approximate (isotropic)
 treatment of cell s.u.'s is used for estimating s.u.'s involving l.s. planes.
;
loop_
    _geom_bond_atom_site_label_1
    _geom_bond_atom_site_label_2
    _geom_bond_site_symmetry_2
    _geom_bond_distance
    _geom_bond_publ_flag
    O1 C20 . 1.3658(10) ?
    O1 H1O1 . 0.919(16) ?
    C14 N1 . 1.4534(11) ?
    C14 N3 . 1.4551(13) ?
    C14 N3X . 1.462(12) ?
    C14 N1X . 1.520(10) ?
    C14 C15 . 1.5230(12) ?
    C14 H14A . 1.0000 ?
    C14 H14B . 0.9600 ?
    C15 C16 . 1.3932(12) ?
    C15 C20 . 1.4003(11) ?
    C16 C17 . 1.3918(13) ?
    C16 H16A . 0.9500 ?
    C17 C18 . 1.3928(12) ?
    C17 H17A . 0.9500 ?
    C18 C19 . 1.3955(12) ?
    C18 C21 . 1.5052(12) ?
    C19 C20 . 1.3974(11) ?
    C19 H19A . 0.9500 ?
    C21 H21A . 0.9800 ?
    C21 H21B . 0.9800 ?
    C21 H21C . 0.9800 ?
    N1 C7 . 1.3752(14) ?
    N1 C1 . 1.3843(13) ?
    N2 C7 . 1.3236(14) ?
    N2 C6 . 1.3959(14) ?
    N3 C13 . 1.3898(13) ?
    N3 H14B . 1.0293 ?
    N3 H1N3 . 0.8957 ?
    C1 C2 . 1.3904(17) ?
    C1 C6 . 1.4063(14) ?
    C2 C3 . 1.3912(17) ?
    C2 H2A . 0.9500 ?
    C3 C4 . 1.4071(17) ?
    C3 H3A . 0.9500 ?
    C4 C5 . 1.3860(18) ?
    C4 H4A . 0.9500 ?
    C5 C6 . 1.3999(14) ?
    C5 H5A . 0.9500 ?
    C7 C8 . 1.4493(18) ?
    C8 C9 . 1.3976(15) ?
    C8 C13 . 1.4122(13) ?
    C9 C10 . 1.3883(19) ?
    C9 H9A . 0.9500 ?
    C10 C11 . 1.4010(17) ?
    C10 H10A . 0.9500 ?
    C11 C12 . 1.3842(17) ?
    C11 H11A . 0.9500 ?
    C12 C13 . 1.3973(15) ?
    C12 H12A . 0.9500 ?
    N1X C1X . 1.372(11) ?
    N1X C7X . 1.411(14) ?
    N2X C7X . 1.310(14) ?
    N2X C6X . 1.424(12) ?
    N3X C13X . 1.416(13) ?
    N3X H3XB . 0.8800 ?
    C1X C6X . 1.360(13) ?
    C1X C2X . 1.360(13) ?
    C2X C3X . 1.326(14) ?
    C2X H2XA . 0.9500 ?
    C3X C4X . 1.386(15) ?
    C3X H3XA . 0.9500 ?
    C4X C5X . 1.371(14) ?
    C4X H4XA . 0.9500 ?
    C5X C6X . 1.399(14) ?
    C5X H5XA . 0.9500 ?
    C7X C8X . 1.484(13) ?
    C8X C9X . 1.372(13) ?
    C8X C13X . 1.394(14) ?
    C9X C10X . 1.339(14) ?
    C9X H9XA . 0.9500 ?
    C10X C11X . 1.367(15) ?
    C10X H10B . 0.9500 ?
    C11X C12X . 1.349(14) ?
    C11X H11B . 0.9500 ?
    C12X C13X . 1.368(14) ?
    C12X H12B . 0.9500 ?
loop_
    _geom_angle_atom_site_label_1
    _geom_angle_atom_site_label_2
    _geom_angle_atom_site_label_3
    _geom_angle_site_symmetry_1
    _geom_angle_site_symmetry_3
    _geom_angle
    _geom_angle_publ_flag
    C20 O1 H1O1 . . 109.9(10) ?
    N1 C14 N3 . . 106.92(7) ?
    N1 C14 N3X . . 62.4(4) ?
    N3 C14 N3X . . 134.1(5) ?
    N3 C14 N1X . . 68.1(4) ?
    N3X C14 N1X . . 102.5(6) ?
    N1 C14 C15 . . 111.57(7) ?
    N3 C14 C15 . . 113.28(7) ?
    N3X C14 C15 . . 111.8(5) ?
    N1X C14 C15 . . 111.4(4) ?
    N1 C14 H14A . . 108.3 ?
    N3 C14 H14A . . 108.3 ?
    N3X C14 H14A . . 48.1 ?
    N1X C14 H14A . . 137.8 ?
    C15 C14 H14A . . 108.3 ?
    N1 C14 H14B . . 136.9 ?
    N3X C14 H14B . . 110.3 ?
    N1X C14 H14B . . 110.5 ?
    C15 C14 H14B . . 110.2 ?
    H14A C14 H14B . . 67.2 ?
    C16 C15 C20 . . 118.56(8) ?
    C16 C15 C14 . . 122.77(7) ?
    C20 C15 C14 . . 118.66(7) ?
    C17 C16 C15 . . 121.26(8) ?
    C17 C16 H16A . . 119.4 ?
    C15 C16 H16A . . 119.4 ?
    C16 C17 C18 . . 120.23(8) ?
    C16 C17 H17A . . 119.9 ?
    C18 C17 H17A . . 119.9 ?
    C17 C18 C19 . . 118.96(8) ?
    C17 C18 C21 . . 120.15(8) ?
    C19 C18 C21 . . 120.85(8) ?
    C18 C19 C20 . . 120.79(8) ?
    C18 C19 H19A . . 119.6 ?
    C20 C19 H19A . . 119.6 ?
    O1 C20 C19 . . 122.30(7) ?
    O1 C20 C15 . . 117.50(7) ?
    C19 C20 C15 . . 120.19(8) ?
    C18 C21 H21A . . 109.5 ?
    C18 C21 H21B . . 109.5 ?
    H21A C21 H21B . . 109.5 ?
    C18 C21 H21C . . 109.5 ?
    H21A C21 H21C . . 109.5 ?
    H21B C21 H21C . . 109.5 ?
    C7 N1 C1 . . 107.34(9) ?
    C7 N1 C14 . . 123.50(9) ?
    C1 N1 C14 . . 127.28(9) ?
    C7 N2 C6 . . 105.01(9) ?
    C13 N3 C14 . . 119.79(8) ?
    C13 N3 H14B . . 160.6 ?
    C13 N3 H1N3 . . 109.1 ?
    C14 N3 H1N3 . . 110.4 ?
    H14B N3 H1N3 . . 81.0 ?
    N1 C1 C2 . . 132.12(10) ?
    N1 C1 C6 . . 104.97(10) ?
    C2 C1 C6 . . 122.91(10) ?
    C1 C2 C3 . . 116.55(10) ?
    C1 C2 H2A . . 121.7 ?
    C3 C2 H2A . . 121.7 ?
    C2 C3 C4 . . 121.30(12) ?
    C2 C3 H3A . . 119.4 ?
    C4 C3 H3A . . 119.4 ?
    C5 C4 C3 . . 121.71(11) ?
    C5 C4 H4A . . 119.1 ?
    C3 C4 H4A . . 119.1 ?
    C4 C5 C6 . . 117.71(10) ?
    C4 C5 H5A . . 121.1 ?
    C6 C5 H5A . . 121.1 ?
    N2 C6 C5 . . 130.04(10) ?
    N2 C6 C1 . . 110.13(9) ?
    C5 C6 C1 . . 119.82(10) ?
    N2 C7 N1 . . 112.53(12) ?
    N2 C7 C8 . . 128.81(10) ?
    N1 C7 C8 . . 118.66(10) ?
    C9 C8 C13 . . 120.12(10) ?
    C9 C8 C7 . . 122.91(10) ?
    C13 C8 C7 . . 116.94(9) ?
    C10 C9 C8 . . 120.51(10) ?
    C10 C9 H9A . . 119.7 ?
    C8 C9 H9A . . 119.7 ?
    C9 C10 C11 . . 119.08(12) ?
    C9 C10 H10A . . 120.5 ?
    C11 C10 H10A . . 120.5 ?
    C12 C11 C10 . . 121.04(12) ?
    C12 C11 H11A . . 119.5 ?
    C10 C11 H11A . . 119.5 ?
    C11 C12 C13 . . 120.28(9) ?
    C11 C12 H12A . . 119.9 ?
    C13 C12 H12A . . 119.9 ?
    N3 C13 C12 . . 121.17(9) ?
    N3 C13 C8 . . 119.74(9) ?
    C12 C13 C8 . . 118.94(9) ?
    C1X N1X C7X . . 106.7(9) ?
    C1X N1X C14 . . 125.5(8) ?
    C7X N1X C14 . . 127.1(8) ?
    C7X N2X C6X . . 103.3(9) ?
    C13X N3X C14 . . 124.2(10) ?
    C13X N3X H3XB . . 117.9 ?
    C14 N3X H3XB . . 117.9 ?
    C6X C1X C2X . . 124.2(9) ?
    C6X C1X N1X . . 105.7(9) ?
    C2X C1X N1X . . 130.1(10) ?
    C3X C2X C1X . . 117.6(10) ?
    C3X C2X H2XA . . 121.2 ?
    C1X C2X H2XA . . 121.2 ?
    C2X C3X C4X . . 118.9(13) ?
    C2X C3X H3XA . . 120.5 ?
    C4X C3X H3XA . . 120.5 ?
    C5X C4X C3X . . 125.8(14) ?
    C5X C4X H4XA . . 117.1 ?
    C3X C4X H4XA . . 117.1 ?
    C4X C5X C6X . . 113.3(12) ?
    C4X C5X H5XA . . 123.4 ?
    C6X C5X H5XA . . 123.4 ?
    C1X C6X C5X . . 120.2(9) ?
    C1X C6X N2X . . 111.9(9) ?
    C5X C6X N2X . . 127.9(10) ?
    N2X C7X N1X . . 112.5(10) ?
    N2X C7X C8X . . 132.9(12) ?
    N1X C7X C8X . . 114.6(11) ?
    C9X C8X C13X . . 120.4(9) ?
    C9X C8X C7X . . 118.9(10) ?
    C13X C8X C7X . . 120.6(10) ?
    C10X C9X C8X . . 121.7(10) ?
    C10X C9X H9XA . . 119.2 ?
    C8X C9X H9XA . . 119.2 ?
    C9X C10X C11X . . 118.3(12) ?
    C9X C10X H10B . . 120.8 ?
    C11X C10X H10B . . 120.8 ?
    C12X C11X C10X . . 120.9(13) ?
    C12X C11X H11B . . 119.5 ?
    C10X C11X H11B . . 119.5 ?
    C11X C12X C13X . . 122.3(12) ?
    C11X C12X H12B . . 118.8 ?
    C13X C12X H12B . . 118.8 ?
    C12X C13X C8X . . 116.3(10) ?
    C12X C13X N3X . . 126.9(11) ?
    C8X C13X N3X . . 116.8(10) ?
loop_
    _geom_torsion_atom_site_label_1
    _geom_torsion_atom_site_label_2
    _geom_torsion_atom_site_label_3
    _geom_torsion_atom_site_label_4
    _geom_torsion_site_symmetry_1
    _geom_torsion_site_symmetry_2
    _geom_torsion_site_symmetry_3
    _geom_torsion_site_symmetry_4
    _geom_torsion
    _geom_torsion_publ_flag
    N1 C14 C15 C16 . . . . 6.57(13) ?
    N3 C14 C15 C16 . . . . -114.14(10) ?
    N3X C14 C15 C16 . . . . 74.4(5) ?
    N1X C14 C15 C16 . . . . -39.6(4) ?
    N1 C14 C15 C20 . . . . -174.80(8) ?
    N3 C14 C15 C20 . . . . 64.49(11) ?
    N3X C14 C15 C20 . . . . -107.0(5) ?
    N1X C14 C15 C20 . . . . 139.0(4) ?
    C20 C15 C16 C17 . . . . -1.02(14) ?
    C14 C15 C16 C17 . . . . 177.62(9) ?
    C15 C16 C17 C18 . . . . 0.38(15) ?
    C16 C17 C18 C19 . . . . 0.31(14) ?
    C16 C17 C18 C21 . . . . 177.94(9) ?
    C17 C18 C19 C20 . . . . -0.36(13) ?
    C21 C18 C19 C20 . . . . -177.97(8) ?
    C18 C19 C20 O1 . . . . 179.97(8) ?
    C18 C19 C20 C15 . . . . -0.29(13) ?
    C16 C15 C20 O1 . . . . -179.28(8) ?
    C14 C15 C20 O1 . . . . 2.03(12) ?
    C16 C15 C20 C19 . . . . 0.97(13) ?
    C14 C15 C20 C19 . . . . -177.72(8) ?
    N3 C14 N1 C7 . . . . 36.05(12) ?
    N3X C14 N1 C7 . . . . 167.5(5) ?
    N1X C14 N1 C7 . . . . 10.3(6) ?
    C15 C14 N1 C7 . . . . -88.30(11) ?
    N3 C14 N1 C1 . . . . -161.62(9) ?
    N3X C14 N1 C1 . . . . -30.1(5) ?
    N1X C14 N1 C1 . . . . 172.6(6) ?
    C15 C14 N1 C1 . . . . 74.02(11) ?
    N1 C14 N3 C13 . . . . -43.94(11) ?
    N3X C14 N3 C13 . . . . -111.7(6) ?
    N1X C14 N3 C13 . . . . -25.4(4) ?
    C15 C14 N3 C13 . . . . 79.37(10) ?
    C7 N1 C1 C2 . . . . 177.61(11) ?
    C14 N1 C1 C2 . . . . 12.99(17) ?
    C7 N1 C1 C6 . . . . -1.60(10) ?
    C14 N1 C1 C6 . . . . -166.22(8) ?
    N1 C1 C2 C3 . . . . -179.53(10) ?
    C6 C1 C2 C3 . . . . -0.44(15) ?
    C1 C2 C3 C4 . . . . 0.29(16) ?
    C2 C3 C4 C5 . . . . -0.32(17) ?
    C3 C4 C5 C6 . . . . 0.48(16) ?
    C7 N2 C6 C5 . . . . -178.71(10) ?
    C7 N2 C6 C1 . . . . 0.18(11) ?
    C4 C5 C6 N2 . . . . 178.19(10) ?
    C4 C5 C6 C1 . . . . -0.61(14) ?
    N1 C1 C6 N2 . . . . 0.90(10) ?
    C2 C1 C6 N2 . . . . -178.40(9) ?
    N1 C1 C6 C5 . . . . 179.92(9) ?
    C2 C1 C6 C5 . . . . 0.62(15) ?
    C6 N2 C7 N1 . . . . -1.25(11) ?
    C6 N2 C7 C8 . . . . 179.60(10) ?
    C1 N1 C7 N2 . . . . 1.86(12) ?
    C14 N1 C7 N2 . . . . 167.20(8) ?
    C1 N1 C7 C8 . . . . -178.89(9) ?
    C14 N1 C7 C8 . . . . -13.55(14) ?
    N2 C7 C8 C9 . . . . -4.22(17) ?
    N1 C7 C8 C9 . . . . 176.67(9) ?
    N2 C7 C8 C13 . . . . 173.96(10) ?
    N1 C7 C8 C13 . . . . -5.15(14) ?
    C13 C8 C9 C10 . . . . 0.68(15) ?
    C7 C8 C9 C10 . . . . 178.80(10) ?
    C8 C9 C10 C11 . . . . 0.14(17) ?
    C9 C10 C11 C12 . . . . -1.08(18) ?
    C10 C11 C12 C13 . . . . 1.18(17) ?
    C14 N3 C13 C12 . . . . -154.10(9) ?
    C14 N3 C13 C8 . . . . 30.38(13) ?
    C11 C12 C13 N3 . . . . -175.88(10) ?
    C11 C12 C13 C8 . . . . -0.33(15) ?
    C9 C8 C13 N3 . . . . 175.03(9) ?
    C7 C8 C13 N3 . . . . -3.20(13) ?
    C9 C8 C13 C12 . . . . -0.59(14) ?
    C7 C8 C13 C12 . . . . -178.82(9) ?
    N1 C14 N1X C1X . . . . -179.2(14) ?
    N3 C14 N1X C1X . . . . 27.4(9) ?
    N3X C14 N1X C1X . . . . 160.2(10) ?
    C15 C14 N1X C1X . . . . -80.1(10) ?
    N1 C14 N1X C7X . . . . -10.8(12) ?
    N3 C14 N1X C7X . . . . -164.3(15) ?
    N3X C14 N1X C7X . . . . -31.4(15) ?
    C15 C14 N1X C7X . . . . 88.3(14) ?
    N1 C14 N3X C13X . . . . 28.9(9) ?
    N3 C14 N3X C13X . . . . 116.0(10) ?
    N1X C14 N3X C13X . . . . 44.5(12) ?
    C15 C14 N3X C13X . . . . -74.9(11) ?
    C7X N1X C1X C6X . . . . 0.4(14) ?
    C14 N1X C1X C6X . . . . 170.7(9) ?
    C7X N1X C1X C2X . . . . -178.8(13) ?
    C14 N1X C1X C2X . . . . -8.5(18) ?
    C6X C1X C2X C3X . . . . 0.9(18) ?
    N1X C1X C2X C3X . . . . 180.0(13) ?
    C1X C2X C3X C4X . . . . -2(2) ?
    C2X C3X C4X C5X . . . . 2(3) ?
    C3X C4X C5X C6X . . . . -1(2) ?
    C2X C1X C6X C5X . . . . 0.1(18) ?
    N1X C1X C6X C5X . . . . -179.1(11) ?
    C2X C1X C6X N2X . . . . 179.9(10) ?
    N1X C1X C6X N2X . . . . 0.6(13) ?
    C4X C5X C6X C1X . . . . -0.2(19) ?
    C4X C5X C6X N2X . . . . -179.9(13) ?
    C7X N2X C6X C1X . . . . -1.4(16) ?
    C7X N2X C6X C5X . . . . 178.3(15) ?
    C6X N2X C7X N1X . . . . 1.6(19) ?
    C6X N2X C7X C8X . . . . -178.1(19) ?
    C1X N1X C7X N2X . . . . -1.4(19) ?
    C14 N1X C7X N2X . . . . -171.5(11) ?
    C1X N1X C7X C8X . . . . 178.5(13) ?
    C14 N1X C7X C8X . . . . 8(2) ?
    N2X C7X C8X C9X . . . . 6(3) ?
    N1X C7X C8X C9X . . . . -173.3(13) ?
    N2X C7X C8X C13X . . . . -171.4(19) ?
    N1X C7X C8X C13X . . . . 9(2) ?
    C13X C8X C9X C10X . . . . -2.4(18) ?
    C7X C8X C9X C10X . . . . 179.7(14) ?
    C8X C9X C10X C11X . . . . 1(2) ?
    C9X C10X C11X C12X . . . . 0(2) ?
    C10X C11X C12X C13X . . . . -1(2) ?
    C11X C12X C13X C8X . . . . -1(2) ?
    C11X C12X C13X N3X . . . . 176.7(14) ?
    C9X C8X C13X C12X . . . . 2.0(18) ?
    C7X C8X C13X C12X . . . . 179.9(14) ?
    C9X C8X C13X N3X . . . . -175.5(11) ?
    C7X C8X C13X N3X . . . . 2.3(19) ?
    C14 N3X C13X C12X . . . . 148.8(13) ?
    C14 N3X C13X C8X . . . . -33.9(17) ?
loop_
    _geom_hbond_atom_site_label_D
    _geom_hbond_atom_site_label_H
    _geom_hbond_atom_site_label_A
    _geom_hbond_site_symmetry_A
    _geom_hbond_distance_DH
    _geom_hbond_distance_HA
    _geom_hbond_distance_DA
    _geom_hbond_angle_DHA
    _geom_hbond_publ_flag
    N3 H1N3 O1 . 0.90 2.39 2.9655(11) 123 yes
    O1 H1O1 N2 6_566 0.919(16) 1.830(16) 2.7038(10) 158.0(15) yes
