# Supplementary material for: 2-(5,6-Dihydro­benzimidazo[1,2-c]quinazolin-6-yl)-5-methyl­phenol
Source: Acta Crystallogr Sect E Struct Rep Online. 2011 Aug 27;67(Pt 9):o2373–4. doi: 10.1107/S1600536811032673 (PMC3200579; doi:10.1107/S1600536811032673)
Supplement: Supplementary file 2 [file e-67-o2373-Isup2.hkl]

#
# h,k,l, Fc-squared, Fo-squared, sigma(Fo-squared) and status flag
#
data_I
_shelx_title ' taher101 in C2/c (100K)'
_shelx_refln_list_code          4
_shelx_F_calc_maximum      524.13
_exptl_crystal_F_000      1376.00
_reflns_d_resolution_high  0.6440
 
loop_
 _symmetry_equiv_pos_as_xyz
 'x, y, z'
 '-x, y, -z+1/2'
 'x+1/2, y+1/2, z'
 '-x+1/2, y+1/2, -z+1/2'
 '-x, -y, -z'
 'x, -y, z-1/2'
 '-x+1/2, -y+1/2, -z'
 'x+1/2, -y+1/2, z-1/2'
 
_cell_length_a    15.1292
_cell_length_b    12.2648
_cell_length_c    17.1909
_cell_angle_alpha  90.000
_cell_angle_beta   96.233
_cell_angle_gamma  90.000
 
_shelx_F_squared_multiplier     1.000
 
loop_
 _refln_index_h
 _refln_index_k
 _refln_index_l
 _refln_F_squared_calc
 _refln_F_squared_meas
 _refln_F_squared_sigma
 _refln_observed_status
   2   0   0     1858.61     1514.02     30.79 o
   4   0   0   274715.53   252489.84   3260.43 o
   6   0   0     3294.45     2973.17     41.92 o
   8   0   0    12152.75    12894.37    107.55 o
  10   0   0      657.16      670.49     14.37 o
  12   0   0     2719.79     2749.94     43.11 o
  14   0   0      256.50      286.24     18.40 o
  16   0   0      538.55      508.00     24.79 o
  18   0   0      275.53      273.77     22.92 o
  20   0   0       21.95       30.23     16.03 o
  22   0   0        8.33       -0.83     16.25 o
   1   1   0    42843.07    40933.14    767.22 o
   3   1   0    16566.78    15997.67    217.19 o
   5   1   0    15807.90    15553.11     93.36 o
   7   1   0      518.12      562.12      8.54 o
   9   1   0      567.50      704.49      9.84 o
  11   1   0     2025.98     1733.54     19.15 o
  13   1   0     6076.26     5755.43     56.51 o
  15   1   0      215.82      205.46     12.52 o
  17   1   0      255.92      216.63     14.11 o
  19   1   0       57.45       68.12      9.41 o
  21   1   0       17.72       17.87     11.70 o
  23   1   0      132.52       91.50     19.31 o
   2   2   0     1200.03     1275.20     10.16 o
   4   2   0     1595.88     1721.59     17.37 o
   6   2   0      252.87      176.75      4.85 o
   8   2   0       18.11       35.45      2.80 o
  10   2   0       61.35       63.28      3.65 o
  12   2   0      335.59      313.10     11.11 o
  14   2   0       97.26      113.03      7.44 o
  16   2   0       13.36       26.81      6.24 o
  18   2   0       10.38       13.19      7.29 o
  20   2   0      668.88      709.94     49.85 o
  22   2   0       98.26      118.78     19.58 o
   1   3   0    12971.13    13075.99    100.21 o
   3   3   0     1734.80     1638.94     13.63 o
   5   3   0     1626.38     1552.85     13.19 o
   7   3   0      307.27      370.86      7.08 o
   9   3   0        5.01        1.33      2.26 o
  11   3   0     2275.16     2171.68     18.59 o
  13   3   0      115.86       93.50      6.52 o
  15   3   0      101.81       82.00      7.57 o
  17   3   0       62.97       68.06      8.82 o
  19   3   0       81.62       58.68     22.86 o
  21   3   0      599.31      686.47     42.76 o
  23   3   0        0.17        5.74     24.54 o
   0   4   0    40700.04    38805.24    509.01 o
   2   4   0     3547.42     3589.04     34.33 o
   4   4   0     1418.84     1435.09     12.72 o
   6   4   0      503.48      528.21      7.88 o
   8   4   0      208.93      153.06      6.47 o
  10   4   0      721.81      779.68     10.55 o
  12   4   0       44.14       40.31      7.62 o
  14   4   0       15.22       13.55      5.08 o
  16   4   0       25.81       31.94      5.90 o
  18   4   0       13.26       11.31      6.06 o
  20   4   0        9.37       -1.57     10.85 o
  22   4   0        4.44       11.75     13.43 o
   1   5   0      513.06      553.06     13.88 o
   3   5   0     2964.91     3146.22     23.63 o
   5   5   0     1761.96     1694.40     13.85 o
   7   5   0      204.19      178.66      5.13 o
   9   5   0     1289.17     1332.04     15.66 o
  11   5   0     4258.13     3940.33     39.30 o
  13   5   0     4451.41     4209.76     40.61 o
  15   5   0       23.46       35.42      6.03 o
  17   5   0        0.00       12.64      6.16 o
  19   5   0       50.49       56.77     14.35 o
  21   5   0        8.49       13.77     12.14 o
   0   6   0    17044.23    17040.72    233.42 o
   2   6   0     3402.44     3620.80     27.73 o
   4   6   0       99.60      117.91      4.10 o
   6   6   0       77.97      150.36      4.91 o
   8   6   0       33.44       16.72      4.00 o
  10   6   0       23.36       20.70      3.84 o
  12   6   0       76.50       90.94      7.60 o
  14   6   0        8.26       21.03      5.13 o
  16   6   0        1.72       -0.23      4.41 o
  18   6   0        6.65       20.63      8.43 o
  20   6   0      148.38      153.39     20.84 o
  22   6   0        0.33        3.60     14.07 o
   1   7   0       73.59       65.21      8.46 o
   3   7   0      382.09      389.33      8.01 o
   5   7   0       97.57       94.95      4.25 o
   7   7   0     1289.71     1327.89     14.01 o
   9   7   0       27.94       39.09      3.45 o
  11   7   0      452.70      421.75     12.94 o
  13   7   0     1015.80     1042.18     21.21 o
  15   7   0      215.33      219.99     15.27 o
  17   7   0        3.00        7.67      5.46 o
  19   7   0       21.72       26.39     12.52 o
  21   7   0      266.49      223.31     37.55 o
   0   8   0     1939.64     1833.55     48.74 o
   2   8   0        8.08        4.74      2.21 o
   4   8   0      392.66      374.44      8.89 o
   6   8   0       87.33       59.57      3.92 o
   8   8   0        0.00        5.59      2.54 o
  10   8   0      975.15      941.07     18.39 o
  12   8   0       93.34       91.85      8.27 o
  14   8   0      681.34      709.99     18.11 o
  16   8   0       94.72      101.99      9.38 o
  18   8   0       26.23       21.70     12.13 o
  20   8   0      141.79      121.02     19.72 o
   1   9   0      172.56      181.49     10.00 o
   3   9   0       41.37       42.99      4.18 o
   5   9   0       51.15       56.89      4.20 o
   7   9   0        0.78       -1.94      2.59 o
   9   9   0       72.18       69.05      7.01 o
  11   9   0       81.39       79.77      7.56 o
  13   9   0      188.26      171.02     11.96 o
  15   9   0      610.99      683.98     18.88 o
  17   9   0       33.75       48.98     11.07 o
  19   9   0      527.13      548.62     44.95 o
   0  10   0      181.80      122.73     10.89 o
   2  10   0     1772.71     1749.11     30.14 o
   4  10   0     1068.30      953.64     16.50 o
   6  10   0     1528.11     1453.24     20.76 o
   8  10   0       55.12       62.59      6.11 o
  10  10   0      315.76      319.27     14.99 o
  12  10   0        2.13        0.21      5.80 o
  14  10   0      516.55      484.52     18.03 o
  16  10   0      109.55      102.99     13.02 o
  18  10   0      456.47      454.81     27.14 o
   1  11   0     1534.20     1362.71     23.29 o
   3  11   0       16.96       14.32      4.69 o
   5  11   0     2097.44     1975.58     25.47 o
   7  11   0        0.39       -0.95      3.60 o
   9  11   0      354.78      394.74     18.52 o
  11  11   0      219.29      219.42     19.35 o
  13  11   0      251.11      242.33     27.27 o
  15  11   0       10.31        4.02      8.10 o
  17  11   0       10.23        9.92     10.34 o
  19  11   0       11.45       41.33     20.52 o
   0  12   0      601.62      534.54     20.03 o
   2  12   0      715.41      709.94     17.25 o
   4  12   0      378.55      334.22     12.60 o
   6  12   0      511.46      472.34     14.98 o
   8  12   0      190.62      174.95     15.76 o
  10  12   0       39.87       37.14     14.67 o
  12  12   0       15.33       17.13     13.53 o
  14  12   0        0.01       -7.24     11.37 o
  16  12   0        9.38       29.81     15.37 o
  18  12   0      298.82      325.87     37.59 o
   1  13   0       64.27       75.25      7.35 o
   3  13   0      146.57      132.66      9.29 o
   5  13   0       42.90       27.19      6.53 o
   7  13   0        1.35        3.04      5.79 o
   9  13   0       52.26       52.98     17.18 o
  11  13   0        0.96       -8.95      8.95 o
  13  13   0       46.39       29.41     16.22 o
  15  13   0       67.26       44.04     17.17 o
  17  13   0       36.55       45.81     17.75 o
   0  14   0      705.85      730.29     63.01 o
   2  14   0       21.64       21.38      8.95 o
   4  14   0      221.50      200.64     11.56 o
   6  14   0      111.53      149.55     14.66 o
   8  14   0      107.30       98.09     20.55 o
  10  14   0      305.47      305.12     35.28 o
  12  14   0      188.19      180.85     28.97 o
  14  14   0      313.86      304.95     37.68 o
   1  15   0        4.66        4.32      4.97 o
   3  15   0       61.16       70.72      7.38 o
   5  15   0      198.07      215.09     15.98 o
   7  15   0       41.90       68.39     27.42 o
   9  15   0      259.30      303.15     36.50 o
  11  15   0      128.11      120.08     25.01 o
  13  15   0       41.52       61.26     20.59 o
   0  16   0      155.99      204.33     41.67 o
   2  16   0      111.16      120.70     11.39 o
   4  16   0       23.71       19.52      7.53 o
   6  16   0      314.55      274.83     21.15 o
   8  16   0        5.66       12.40     13.85 o
  10  16   0       44.38       56.80     18.30 o
  12  16   0        8.06        2.74     14.06 o
   1  17   0      149.53      172.86     13.55 o
   3  17   0      243.71      270.58     16.39 o
   5  17   0       20.99       16.85      9.99 o
   7  17   0       25.20       34.14     24.79 o
   9  17   0       12.29       25.42     12.11 o
   0  18   0       15.87       10.93     10.23 o
   2  18   0        0.87        4.21      7.10 o
   4  18   0        9.03       25.33     10.82 o
   6  18   0        2.53       -3.35     13.84 o
   1  19   0       16.06        1.84     11.62 o
 -23   1   1      165.51      192.50     24.76 o
 -21   1   1       65.35       72.46     15.47 o
 -19   1   1      138.74      115.23     11.47 o
 -17   1   1        0.29        0.50      4.64 o
 -15   1   1      778.01      797.84     20.78 o
 -13   1   1      680.16      616.78     14.07 o
 -11   1   1     1259.36     1214.27     20.09 o
  -9   1   1       19.81       35.45      3.26 o
  -7   1   1      685.09      781.76      9.71 o
  -5   1   1     5858.50     6072.05     40.11 o
  -3   1   1    16884.32    17177.97    128.97 o
  -1   1   1      546.91      512.36      7.85 o
   1   1   1     2515.28     2492.83     20.87 o
   3   1   1      724.31      698.42     10.50 o
   5   1   1      632.79      658.21      8.10 o
   7   1   1     2305.34     2248.44     18.07 o
   9   1   1     1016.77     1083.88     12.22 o
  11   1   1     1411.56     1510.25     16.68 o
  13   1   1       78.71       89.76      5.86 o
  15   1   1       31.27       24.83      5.01 o
  17   1   1       39.27       30.03      6.76 o
  19   1   1      397.77      406.42     21.75 o
  21   1   1       40.33       28.63     15.81 o
  23   1   1      570.28      634.17     36.92 o
 -22   2   1        4.27       15.48     11.83 o
 -20   2   1        7.27       -0.28     10.18 o
 -18   2   1       17.85       11.08      6.12 o
 -16   2   1      268.18      260.81     13.94 o
 -14   2   1     2871.00     2725.37     32.42 o
 -12   2   1    12298.27    11581.98     73.89 o
 -10   2   1      296.31      357.51      7.47 o
  -8   2   1      878.83      985.32     12.79 o
  -6   2   1     1894.29     1719.00     18.85 o
  -4   2   1     2314.01     2396.06     19.64 o
  -2   2   1     6474.62     6206.15     43.54 o
   2   2   1      902.67      945.33     10.22 o
   4   2   1      705.54      773.08      9.36 o
   6   2   1     4781.83     4663.11     34.87 o
   8   2   1     4954.47     5181.86     32.99 o
  10   2   1      252.88      214.91      6.04 o
  12   2   1     8077.48     7577.83     49.15 o
  14   2   1      460.89      418.48     16.60 o
  16   2   1       71.41       70.22      8.28 o
  18   2   1       29.43       40.94      7.68 o
  20   2   1      211.32      166.62     21.12 o
  22   2   1       16.90       19.04     12.80 o
 -23   3   1      168.79      212.65     25.99 o
 -21   3   1      519.85      510.88     33.05 o
 -19   3   1        3.40       -4.65      8.57 o
 -17   3   1      273.68      241.59     14.81 o
 -15   3   1       52.28       53.68      7.59 o
 -13   3   1      103.65      103.27      7.52 o
 -11   3   1      916.53      770.03     13.23 o
  -9   3   1       81.31       97.71      3.69 o
  -7   3   1      867.53      783.92     10.03 o
  -5   3   1      963.70      998.68     12.31 o
  -3   3   1     1119.21     1016.75     22.04 o
  -1   3   1    60662.71    58824.71    447.64 o
   1   3   1    56667.16    55434.71    531.45 o
   3   3   1      361.93      364.96      9.15 o
   5   3   1     1210.60     1224.60     11.65 o
   7   3   1        3.17        1.51      1.69 o
   9   3   1       27.97       22.06      4.37 o
  11   3   1       55.75       57.25      4.13 o
  13   3   1        0.17        2.09      4.74 o
  15   3   1       77.93       92.08      7.51 o
  17   3   1       90.98      111.00     10.74 o
  19   3   1        0.14       -6.25      8.03 o
  21   3   1       10.23        4.46     11.63 o
 -22   4   1       17.98       24.30     13.86 o
 -20   4   1      331.58      286.81     26.60 o
 -18   4   1        4.10       10.96      6.16 o
 -16   4   1      476.76      493.21     17.74 o
 -14   4   1      492.64      477.22     13.74 o
 -12   4   1     5167.26     4980.42     50.14 o
 -10   4   1       48.84       64.55      5.18 o
  -8   4   1      269.95      304.68      6.61 o
  -6   4   1      185.36      164.53      4.23 o
  -4   4   1      432.37      455.33      6.56 o
  -2   4   1      501.96      456.16      9.93 o
   0   4   1     3861.41     4068.61     37.10 o
   2   4   1     2298.86     2408.25     20.58 o
   4   4   1      135.30      179.84      4.34 o
   6   4   1        1.02        3.68      1.90 o
   8   4   1     1562.32     1589.84     16.35 o
  10   4   1      911.48      842.44     16.44 o
  12   4   1     2272.77     2224.71     28.93 o
  14   4   1      321.25      328.57     12.12 o
  16   4   1       68.65       60.12      7.36 o
  18   4   1      145.47      147.56     12.63 o
  20   4   1       81.98       69.98     16.17 o
  22   4   1       34.10        5.75     20.86 o
 -21   5   1       60.21       96.05     17.73 o
 -19   5   1        2.07        5.39      9.82 o
 -17   5   1       87.02       78.41     10.33 o
 -15   5   1      757.69      722.09     20.38 o
 -13   5   1       84.52       82.15      7.37 o
 -11   5   1     7945.26     7811.93     54.06 o
  -9   5   1     1417.61     1465.57     16.22 o
  -7   5   1     3765.74     3932.24     25.43 o
  -5   5   1    11829.26    12772.55     65.45 o
  -3   5   1        0.86        3.59      1.88 o
  -1   5   1     2550.17     2888.89     26.95 o
   1   5   1     1073.79     1236.75     22.27 o
   3   5   1        4.77        2.34      1.50 o
   5   5   1        0.09        6.64      1.65 o
   7   5   1      331.07      318.19      6.18 o
   9   5   1     3533.93     3665.98     29.46 o
  11   5   1     1120.47     1182.81     20.10 o
  13   5   1     3624.65     3564.23     44.04 o
  15   5   1     1506.98     1499.84     24.03 o
  17   5   1       20.84       20.13      5.89 o
  19   5   1      774.43      766.10     70.19 o
  21   5   1       86.93       78.90     17.09 o
 -22   6   1       10.23       17.06     13.01 o
 -20   6   1       12.25        7.36     10.80 o
 -18   6   1       51.11       68.57     14.81 o
 -16   6   1      166.60      155.19     10.55 o
 -14   6   1       43.86       51.18      6.57 o
 -12   6   1       33.35       23.66      5.02 o
 -10   6   1     2643.93     2521.62     27.42 o
  -8   6   1        4.17       12.34      2.34 o
  -6   6   1     4956.97     5691.41     35.92 o
  -4   6   1       43.50       46.52      3.71 o
  -2   6   1     2997.45     3345.02     31.70 o
   0   6   1     1936.61     2131.24     28.84 o
   2   6   1     1712.11     2060.54     20.97 o
   4   6   1     4798.07     4891.12     33.80 o
   6   6   1      862.29      843.12     10.14 o
   8   6   1      686.96      707.35      9.93 o
  10   6   1     1925.85     2096.16     23.69 o
  12   6   1     2254.11     2280.61     30.49 o
  14   6   1     2606.85     2529.82     34.46 o
  16   6   1      654.76      641.31     17.78 o
  18   6   1      401.58      414.71     21.05 o
  20   6   1      132.89      103.00     18.39 o
  22   6   1       11.30        6.61     12.86 o
 -21   7   1        2.98       14.94     13.16 o
 -19   7   1        9.96       15.90     11.34 o
 -17   7   1       49.97       57.85      9.87 o
 -15   7   1       16.70       19.37      5.62 o
 -13   7   1      933.63      932.17     19.52 o
 -11   7   1       10.04       20.18      5.41 o
  -9   7   1       37.93       55.11      4.39 o
  -7   7   1       16.84       38.32      3.16 o
  -5   7   1       40.20       40.18      3.01 o
  -3   7   1       35.55       20.11      3.10 o
  -1   7   1    12424.74    12856.66     93.98 o
   1   7   1     3769.11     3435.61     35.58 o
   3   7   1      745.90      737.86     10.51 o
   5   7   1        5.50        4.28      1.88 o
   7   7   1        7.98       12.04      2.77 o
   9   7   1       37.31       39.88      4.97 o
  11   7   1      558.78      608.28     15.32 o
  13   7   1       38.82       54.03      6.78 o
  15   7   1      290.76      315.39     25.15 o
  17   7   1      218.18      213.65     13.02 o
  19   7   1        8.04       -9.64      9.79 o
  21   7   1       79.31       62.64     16.39 o
 -20   8   1      440.45      501.95     32.27 o
 -18   8   1        4.22        4.06     21.80 o
 -16   8   1      271.81      295.71     14.37 o
 -14   8   1      226.14      222.89     12.21 o
 -12   8   1     1559.71     1448.19     34.00 o
 -10   8   1     1605.92     1570.16     22.01 o
  -8   8   1       51.67       49.08      3.81 o
  -6   8   1      616.06      698.80     10.26 o
  -4   8   1        2.45        4.64      2.44 o
  -2   8   1        0.02        8.42      2.50 o
   0   8   1      190.23      198.43      9.44 o
   2   8   1      373.74      363.90      8.54 o
   4   8   1       63.46       77.78      4.25 o
   6   8   1       36.55       50.95      4.41 o
   8   8   1       36.69       19.43      3.29 o
  10   8   1       14.53       13.55      4.03 o
  12   8   1     2490.75     2532.91     36.83 o
  14   8   1     1716.35     1726.79     29.09 o
  16   8   1      316.27      369.95     14.78 o
  18   8   1      371.55      398.41     21.09 o
  20   8   1        0.41        0.58     15.66 o
 -19   9   1       43.26       35.12     18.11 o
 -17   9   1      118.38      111.28     11.58 o
 -15   9   1      170.98      192.85     12.12 o
 -13   9   1       46.48       46.52      6.75 o
 -11   9   1        0.00        6.54      5.64 o
  -9   9   1      398.12      360.72     10.08 o
  -7   9   1      238.58      259.33      7.10 o
  -5   9   1      671.56      677.81     11.09 o
  -3   9   1      134.38      141.49      6.63 o
  -1   9   1     7739.20     7637.64     68.98 o
   1   9   1      142.26      176.18     13.64 o
   3   9   1     1152.32     1058.11     16.83 o
   5   9   1      472.58      403.94     10.28 o
   7   9   1      169.37      143.69      7.13 o
   9   9   1      225.38      219.57     11.21 o
  11   9   1      159.98      195.03     12.73 o
  13   9   1      188.54      188.95     13.32 o
  15   9   1      745.16      739.05     21.93 o
  17   9   1      129.16      138.12     19.35 o
  19   9   1       73.82       68.20     22.77 o
 -18  10   1      100.04      113.82     38.82 o
 -16  10   1        5.05       22.16      7.55 o
 -14  10   1      210.72      192.46     13.56 o
 -12  10   1        4.97       12.42      7.01 o
 -10  10   1      133.88      113.97      9.52 o
  -8  10   1      149.60      156.89      8.77 o
  -6  10   1        0.65        9.08      3.76 o
  -4  10   1       91.47       86.64      9.18 o
  -2  10   1     1252.58     1296.09     20.64 o
   0  10   1     7796.74     7435.17     70.03 o
   2  10   1     1084.13     1089.31     24.34 o
   4  10   1     4287.39     4124.96     37.83 o
   6  10   1     1343.84     1297.42     22.51 o
   8  10   1      759.83      761.52     14.21 o
  10  10   1      146.50      137.43     10.86 o
  12  10   1       12.17       17.18     12.70 o
  14  10   1      238.96      255.53     22.03 o
  16  10   1        0.02        1.49      9.49 o
  18  10   1        0.40       11.77     10.07 o
 -17  11   1        7.38       24.95     14.64 o
 -15  11   1      210.52      277.25     33.01 o
 -13  11   1        1.53       -9.26      9.26 o
 -11  11   1      219.02      223.96     15.72 o
  -9  11   1      209.17      194.29     12.03 o
  -7  11   1      117.66      139.78      9.87 o
  -5  11   1       37.73       41.05      5.84 o
  -3  11   1      538.81      529.86     13.94 o
  -1  11   1      239.87      258.80     10.95 o
   1  11   1     1739.16     1652.97     25.47 o
   3  11   1        2.75        5.06      4.39 o
   5  11   1      609.45      552.84     15.13 o
   7  11   1      106.42      108.74      8.68 o
   9  11   1      109.23      108.56     10.64 o
  11  11   1        0.10        5.19      7.18 o
  13  11   1      434.11      406.06     24.37 o
  15  11   1       41.83       57.21     11.09 o
  17  11   1        1.13       28.12     12.39 o
 -18  12   1       83.35       77.10     19.50 o
 -16  12   1        7.60       28.01     14.59 o
 -14  12   1       61.68       72.22     19.42 o
 -12  12   1      559.38      573.51     39.05 o
 -10  12   1      143.43      140.58     23.59 o
  -8  12   1      611.52      651.03     56.25 o
  -6  12   1       14.66       23.59      5.36 o
  -4  12   1      366.22      357.47     14.15 o
  -2  12   1       85.37       74.34      8.38 o
   0  12   1      303.69      262.42     11.20 o
   2  12   1        0.01       -4.40      4.40 o
   4  12   1        9.51       13.44      5.47 o
   6  12   1        4.03       -4.07      4.07 o
   8  12   1       39.69       29.44      8.81 o
  10  12   1       16.34       11.16      7.81 o
  12  12   1        8.35       10.61     12.32 o
  14  12   1      489.52      520.65     39.40 o
  16  12   1        5.20       29.42     15.49 o
  18  12   1      316.74      412.96     37.49 o
 -17  13   1       25.70       36.29     16.93 o
 -15  13   1       20.65       35.66     16.00 o
 -13  13   1        0.00       13.36     12.92 o
 -11  13   1       63.00       81.48     19.23 o
  -9  13   1       29.24       41.53     16.39 o
  -7  13   1        0.99       -5.65      5.65 o
  -5  13   1        3.84        3.54      5.06 o
  -3  13   1        7.01        1.79      4.72 o
  -1  13   1       20.04       15.24      4.69 o
   1  13   1      994.91     1029.42     27.54 o
   3  13   1      258.24      275.09     17.82 o
   5  13   1      774.25      765.94     19.36 o
   7  13   1       40.30       29.85      8.86 o
   9  13   1       70.25       69.99     17.13 o
  11  13   1       29.05       42.21     17.36 o
  13  13   1       29.81       47.86     18.07 o
  15  13   1       14.06       19.35     14.74 o
 -12  14   1       68.05       85.55     20.72 o
 -10  14   1       35.57       36.29     15.36 o
  -8  14   1       82.73       64.98     18.43 o
  -6  14   1       94.52       82.62     12.67 o
  -4  14   1        4.45       22.57      9.38 o
  -2  14   1       22.43       20.58      5.65 o
   0  14   1       26.31       17.81      5.55 o
   2  14   1      205.92      214.07     11.18 o
   4  14   1       55.40       76.88      7.83 o
   6  14   1       60.52       55.65     14.32 o
   8  14   1        1.38       16.93     10.00 o
  10  14   1        0.09        6.53     12.00 o
  12  14   1       51.74       61.52     19.05 o
  14  14   1      205.90      229.12     33.09 o
 -13  15   1        0.01       14.07     15.44 o
 -11  15   1       43.88       51.28     18.75 o
  -9  15   1      275.30      300.54     36.72 o
  -7  15   1       21.87        2.48     12.03 o
  -5  15   1       76.49       61.76     10.43 o
  -3  15   1        1.02        0.41      4.80 o
  -1  15   1       91.48      110.39     10.07 o
   1  15   1       37.93       34.21      8.34 o
   3  15   1       83.60       83.47      8.46 o
   5  15   1      111.77       92.46      8.85 o
   7  15   1       23.84       28.75      8.16 o
   9  15   1       45.75       60.74     19.29 o
  11  15   1        6.72       -4.51     11.22 o
  13  15   1        4.07       29.00     16.32 o
 -12  16   1      291.74      266.17     36.23 o
 -10  16   1       67.29       76.35     21.47 o
  -8  16   1       74.66       93.45     23.56 o
  -6  16   1      160.85      147.22     19.24 o
  -4  16   1       17.12       13.93      6.73 o
  -2  16   1       58.70       66.04     10.79 o
   0  16   1       66.03       64.31      9.95 o
   2  16   1       54.12       45.58      7.39 o
   4  16   1       63.55       45.68      7.27 o
   6  16   1        0.31        1.26     11.23 o
   8  16   1       12.46       19.56     11.30 o
  10  16   1       70.66       52.24     18.06 o
  12  16   1        3.98       28.88     15.42 o
  -9  17   1        8.61       17.41     14.20 o
  -7  17   1       29.53       31.93     12.91 o
  -5  17   1        0.25        0.07      8.09 o
  -3  17   1        7.62       12.29      7.51 o
  -1  17   1        0.38        5.27      6.79 o
   1  17   1       74.47       80.01      9.20 o
   3  17   1        2.04       13.11      6.39 o
   5  17   1      181.17      239.22     20.68 o
   7  17   1       27.87       25.06     11.48 o
   9  17   1       36.25       69.76     16.42 o
  -6  18   1      231.92      260.34     23.12 o
  -4  18   1       28.71       26.48      8.39 o
  -2  18   1       12.39        6.25      6.58 o
   0  18   1      126.65      120.03     11.28 o
   2  18   1        0.01       10.85      7.24 o
   4  18   1      213.34      166.71     29.11 o
   6  18   1        0.79        7.43     16.81 o
  -1  19   1       11.25        0.75     11.23 o
   1  19   1       12.00       26.66     12.79 o
 -22   0   2        7.64        9.34     15.77 o
 -20   0   2      450.47      409.87     38.43 o
 -18   0   2      144.04      158.95     18.14 o
 -16   0   2      172.53      162.29     17.51 o
 -14   0   2     2246.23     2125.22     78.15 o
 -12   0   2       31.33       19.32      4.99 o
 -10   0   2     1375.82     1362.13     21.56 o
  -8   0   2      301.60      351.30     11.14 o
  -6   0   2     8057.08     7753.35     85.10 o
  -4   0   2     2119.00     1750.63     20.01 o
  -2   0   2    10378.92    10304.55    214.94 o
   2   0   2       95.04      111.66      6.12 o
   4   0   2   266225.59   250221.38   3718.53 o
   6   0   2    19400.22    20803.56    143.44 o
   8   0   2    88058.02    91270.22    610.00 o
  10   0   2     5136.83     4989.66     56.71 o
  12   0   2     9914.74    10152.62     87.20 o
  14   0   2      244.94      267.65     12.63 o
  16   0   2      902.35      908.57     28.06 o
  18   0   2      114.70       76.06     13.35 o
  20   0   2      592.73      618.16     44.91 o
  22   0   2       45.94       70.53     22.57 o
 -23   1   2       75.45      117.03     20.52 o
 -21   1   2       10.11       12.88     34.62 o
 -19   1   2       31.94       30.17      7.54 o
 -17   1   2       49.26       54.27      8.45 o
 -15   1   2      327.27      299.35     13.51 o
 -13   1   2     2069.53     1941.53     46.13 o
 -11   1   2     1894.43     1760.12     17.02 o
  -9   1   2      567.56      616.07      9.98 o
  -7   1   2     1718.29     1993.33     22.98 o
  -5   1   2       80.34       62.83      3.10 o
  -3   1   2     1321.72     1546.92     20.56 o
  -1   1   2    22946.00    22826.67    215.74 o
   1   1   2     3749.06     3802.70     31.18 o
   3   1   2     6046.87     6032.52     39.21 o
   5   1   2    20976.13    21802.97    128.41 o
   7   1   2     3442.14     3700.50     26.71 o
   9   1   2     3980.32     4131.34     28.90 o
  11   1   2     2586.77     2440.53     21.88 o
  13   1   2      164.21      117.91      6.49 o
  15   1   2       65.24       57.85      5.98 o
  17   1   2        0.00        5.77      6.57 o
  19   1   2      140.54      167.83     20.12 o
  21   1   2       22.00       17.43     11.23 o
  23   1   2       89.78      142.19     21.94 o
 -22   2   2        7.04       -3.52     11.08 o
 -20   2   2      280.41      260.68     24.60 o
 -18   2   2       38.43       36.85      7.44 o
 -16   2   2     1661.66     1616.51     43.81 o
 -14   2   2       73.84       52.56      9.39 o
 -12   2   2     2422.10     2476.34     28.54 o
 -10   2   2      623.79      588.99      9.70 o
  -8   2   2        6.48        1.29      2.12 o
  -6   2   2      181.05      167.81      6.66 o
  -4   2   2      213.32      193.69      4.34 o
  -2   2   2     1078.78     1018.59     10.59 o
   0   2   2     6278.23     6079.75     85.73 o
   2   2   2       83.62      128.68      3.36 o
   4   2   2     3377.64     3395.13     25.79 o
   6   2   2      839.18      949.69     10.97 o
   8   2   2     1667.70     1777.54     16.18 o
  10   2   2      123.95      117.10      5.29 o
  12   2   2        0.00       -0.31      2.70 o
  14   2   2       79.39       77.51      6.83 o
  16   2   2       60.17       63.10      7.20 o
  18   2   2      179.84      198.16     18.30 o
  20   2   2       61.68       62.02     14.17 o
  22   2   2       79.55       69.66     17.53 o
 -23   3   2       65.73       54.51     19.69 o
 -21   3   2       90.54       91.22     16.77 o
 -19   3   2       19.49       12.89     10.14 o
 -17   3   2      807.05      800.66     22.79 o
 -15   3   2      303.05      273.01     13.38 o
 -13   3   2        3.87        1.73      3.71 o
 -11   3   2      236.88      221.22      7.68 o
  -9   3   2        1.35        4.35      3.08 o
  -7   3   2     1367.93     1297.81     14.63 o
  -5   3   2      534.02      572.62      8.34 o
  -3   3   2      626.25      650.35     11.16 o
  -1   3   2     2105.66     2256.15     18.13 o
   1   3   2      389.29      399.15      9.62 o
   3   3   2     5943.36     5766.92     46.80 o
   5   3   2     4713.63     4948.52     29.64 o
   7   3   2     1551.30     1570.33     18.30 o
   9   3   2     1142.58     1070.30     13.35 o
  11   3   2        1.95        0.59      3.42 o
  13   3   2      485.00      471.64     12.65 o
  15   3   2      588.52      593.41     14.90 o
  17   3   2      279.77      275.26     14.63 o
  19   3   2      273.67      239.02     23.13 o
  21   3   2       52.46       48.69     14.17 o
 -22   4   2      126.56      102.87     25.32 o
 -20   4   2      214.01      233.47     24.11 o
 -18   4   2        0.22        7.83      5.92 o
 -16   4   2        0.18        8.00      5.47 o
 -14   4   2       41.57       37.07      9.40 o
 -12   4   2     1070.05     1021.17     20.10 o
 -10   4   2       10.44        9.62      2.90 o
  -8   4   2     1656.75     1723.69     18.53 o
  -6   4   2      468.18      533.64      7.02 o
  -4   4   2     2029.71     2006.01     18.46 o
  -2   4   2     5578.36     6171.13     40.69 o
   0   4   2    24988.17    25207.91    163.29 o
   2   4   2     1005.99      974.76     11.53 o
   4   4   2     2016.99     2067.18     15.68 o
   6   4   2      850.35      867.51     10.21 o
   8   4   2       14.45       21.70      2.85 o
  10   4   2      268.96      256.04      8.06 o
  12   4   2       55.50       56.97      6.45 o
  14   4   2      288.04      306.46     15.68 o
  16   4   2       39.88       37.50      5.98 o
  18   4   2       15.27       13.58      6.56 o
  20   4   2        8.62       -0.42     10.40 o
  22   4   2        7.37        7.30     12.15 o
 -21   5   2        1.35       14.90     11.77 o
 -19   5   2       38.87       48.18     13.69 o
 -17   5   2       71.10       77.67      9.53 o
 -15   5   2        9.03       14.52      5.01 o
 -13   5   2     5144.42     4874.58     43.32 o
 -11   5   2      979.56      936.20     15.65 o
  -9   5   2     1027.61     1103.16     14.79 o
  -7   5   2        8.29       12.35      2.05 o
  -5   5   2      402.50      525.58      7.43 o
  -3   5   2      235.26      242.52      5.50 o
  -1   5   2     1459.01     1594.09     15.74 o
   1   5   2      120.21      194.74      6.07 o
   3   5   2      971.81      859.23     10.98 o
   5   5   2       39.90       64.47      3.42 o
   7   5   2      560.16      598.37      9.11 o
   9   5   2       70.88       86.07      5.00 o
  11   5   2     2262.93     2143.66     24.36 o
  13   5   2      293.90      316.64     12.03 o
  15   5   2      107.85       99.49      7.92 o
  17   5   2       88.56      111.84      9.64 o
  19   5   2      402.35      444.13     28.36 o
  21   5   2       60.30       65.13     27.78 o
 -22   6   2       26.68       16.36     11.91 o
 -20   6   2        1.88        8.45     13.70 o
 -18   6   2       70.41       69.92     11.67 o
 -16   6   2       29.84       36.21      6.45 o
 -14   6   2      323.09      326.49     12.35 o
 -12   6   2      930.57      850.89     15.84 o
 -10   6   2      959.75      941.91     14.71 o
  -8   6   2       15.36       22.12      2.84 o
  -6   6   2      197.76      211.81      5.50 o
  -4   6   2      293.95      271.80      6.38 o
  -2   6   2       40.05       77.85      5.04 o
   0   6   2     9144.77     9353.60     73.13 o
   2   6   2     1472.42     1527.31     15.90 o
   4   6   2     1853.62     1911.89     15.17 o
   6   6   2      855.89      910.11     12.40 o
   8   6   2      244.22      237.73      6.08 o
  10   6   2       99.22       99.91      6.35 o
  12   6   2        0.83        3.44      4.13 o
  14   6   2      199.33      205.00     11.61 o
  16   6   2      234.85      215.49     11.76 o
  18   6   2        0.04       -1.00     10.05 o
  20   6   2        0.85        0.83     10.86 o
 -21   7   2      185.55      158.81     35.56 o
 -19   7   2       50.34       52.37     18.72 o
 -17   7   2      728.17      779.37     23.39 o
 -15   7   2      262.93      290.57     13.28 o
 -13   7   2      500.60      460.62     14.02 o
 -11   7   2       68.11       75.66      6.12 o
  -9   7   2        9.91       10.61      3.20 o
  -7   7   2      429.50      452.17      7.96 o
  -5   7   2       60.17       89.00      5.02 o
  -3   7   2      310.66      382.95      8.31 o
  -1   7   2     2477.31     2508.44     27.90 o
   1   7   2    10490.68    10982.67     75.48 o
   3   7   2       38.05       46.45      3.27 o
   5   7   2      422.61      458.17      8.89 o
   7   7   2      106.80      102.79      5.04 o
   9   7   2       71.94       72.37      5.29 o
  11   7   2      149.31      148.90      9.16 o
  13   7   2      144.10      133.48     10.47 o
  15   7   2       90.16       99.91      9.31 o
  17   7   2        6.38       14.65      5.99 o
  19   7   2        1.27        7.32     11.04 o
  21   7   2       18.18       32.09     14.16 o
 -20   8   2       91.64       67.30     46.28 o
 -18   8   2       91.25       92.38     16.63 o
 -16   8   2      273.00      316.64     14.56 o
 -14   8   2       60.12       61.71      7.45 o
 -12   8   2     1353.34     1405.77     23.57 o
 -10   8   2      151.16      129.64      7.64 o
  -8   8   2       24.32       23.95      3.53 o
  -6   8   2     1397.41     1436.15     15.01 o
  -4   8   2        1.27        7.04      2.85 o
  -2   8   2      153.34      185.42      9.65 o
   0   8   2      592.31      646.14     14.59 o
   2   8   2      191.82      205.11      7.56 o
   4   8   2      271.12      262.38      6.71 o
   6   8   2      123.67      116.95      5.35 o
   8   8   2      154.76      166.63      7.19 o
  10   8   2        0.12        4.31      3.95 o
  12   8   2      834.19      796.65     18.39 o
  14   8   2       30.05       37.03      6.54 o
  16   8   2        0.41       14.01      5.53 o
  18   8   2      533.87      573.39     29.25 o
  20   8   2       15.00       23.39     19.25 o
 -19   9   2        0.71        0.48     10.86 o
 -17   9   2       95.91       84.16     10.17 o
 -15   9   2      171.97      178.58     11.67 o
 -13   9   2     2341.31     2266.70     35.14 o
 -11   9   2     2445.81     2528.49     36.62 o
  -9   9   2     1010.51     1014.69     18.80 o
  -7   9   2      980.39     1001.75     13.56 o
  -5   9   2       49.48       50.40      4.24 o
  -3   9   2      133.49      145.22      6.80 o
  -1   9   2       87.53       91.10     11.39 o
   1   9   2      184.15      196.95      7.00 o
   3   9   2       47.70       51.61      4.64 o
   5   9   2      884.27      780.00     14.00 o
   7   9   2        0.30        1.74      2.99 o
   9   9   2      198.68      181.20      9.08 o
  11   9   2      282.48      271.04     14.02 o
  13   9   2      653.48      638.74     23.44 o
  15   9   2       14.89       14.16      8.27 o
  17   9   2      342.71      433.15     25.72 o
  19   9   2       22.31       -0.59     17.76 o
 -18  10   2       16.01       34.77     16.93 o
 -16  10   2      419.24      463.69     21.54 o
 -14  10   2      285.64      290.39     13.88 o
 -12  10   2     1428.90     1451.68     25.21 o
 -10  10   2     1070.78     1086.49     20.68 o
  -8  10   2      690.46      691.40     14.42 o
  -6  10   2     1144.38     1144.33     15.69 o
  -4  10   2      516.91      515.39     14.20 o
  -2  10   2     1093.47      975.14     20.53 o
   0  10   2     7608.04     7225.75     68.70 o
   2  10   2     3656.99     3548.86     31.46 o
   4  10   2     6960.07     6592.52     51.85 o
   6  10   2      419.92      440.66     18.97 o
   8  10   2     2644.32     2679.64     34.81 o
  10  10   2      246.42      235.58     15.46 o
  12  10   2      694.49      720.82     25.76 o
  14  10   2      117.86      129.53     17.52 o
  16  10   2       89.58      135.82     18.25 o
  18  10   2      118.88      119.38     17.97 o
 -17  11   2      223.41      202.74     28.67 o
 -15  11   2      139.27      134.81     23.53 o
 -13  11   2      933.93      858.01     32.50 o
 -11  11   2        0.23       -5.72      7.12 o
  -9  11   2      172.01      159.59     13.13 o
  -7  11   2      184.60      209.68     12.47 o
  -5  11   2      134.24      112.93      8.16 o
  -3  11   2      258.09      215.13     10.39 o
  -1  11   2     1312.36     1181.39     21.95 o
   1  11   2      515.11      544.82     15.04 o
   3  11   2     4210.88     4037.53     42.01 o
   5  11   2      944.93      884.27     19.10 o
   7  11   2      173.91      173.70     12.09 o
   9  11   2     1472.04     1421.32     30.07 o
  11  11   2      133.05      152.81     14.85 o
  13  11   2     1566.33     1648.03     40.75 o
  15  11   2        1.05       12.38     13.20 o
  17  11   2      502.84      530.44     29.79 o
 -18  12   2       18.30       53.45     16.50 o
 -16  12   2       27.95       52.79     17.50 o
 -14  12   2       52.23       57.08     17.59 o
 -12  12   2      532.22      563.83     39.69 o
 -10  12   2      650.19      644.74     28.26 o
  -8  12   2       16.23       37.45     15.64 o
  -6  12   2       70.19       69.28      8.61 o
  -4  12   2       24.20       16.69      6.26 o
  -2  12   2      122.26       83.14      7.34 o
   0  12   2       27.00       25.35      4.96 o
   2  12   2      457.56      396.42     12.10 o
   4  12   2       23.99       18.05      4.94 o
   6  12   2        3.43       10.47      5.96 o
   8  12   2      206.96      218.84     29.31 o
  10  12   2      186.99      208.65     25.05 o
  12  12   2     1093.43     1113.34     33.59 o
  14  12   2      384.82      363.41     39.11 o
  16  12   2       36.38       50.60     19.04 o
 -17  13   2        1.89       12.39     13.81 o
 -15  13   2       13.57       27.00     14.02 o
 -13  13   2        5.37       37.05     14.72 o
 -11  13   2       10.73       27.04     13.95 o
  -9  13   2       49.52       62.13     12.62 o
  -7  13   2       14.35        9.12      6.40 o
  -5  13   2       16.60       11.78      5.60 o
  -3  13   2       10.36       12.53      5.66 o
  -1  13   2       47.27       35.81      6.20 o
   1  13   2      482.24      476.30     14.15 o
   3  13   2      297.07      282.42     12.21 o
   5  13   2      167.94      169.52     10.35 o
   7  13   2       45.47       31.93     12.92 o
   9  13   2       55.68       46.81     12.52 o
  11  13   2       42.42       26.24     25.40 o
  13  13   2       59.46       61.07     19.21 o
  15  13   2        4.83       14.82     15.11 o
 -14  14   2       41.93       68.06     20.52 o
 -12  14   2       94.21       62.95     20.49 o
 -10  14   2       40.95       27.38     15.04 o
  -8  14   2        0.79        3.84      7.78 o
  -6  14   2      497.04      505.93     22.21 o
  -4  14   2        0.77        1.85      4.86 o
  -2  14   2       39.88       29.63      6.16 o
   0  14   2      202.20      204.80     12.60 o
   2  14   2      293.41      272.82     13.22 o
   4  14   2        3.56       11.00      4.82 o
   6  14   2      141.49      162.63     14.27 o
   8  14   2        0.57        3.37      7.70 o
  10  14   2       37.55       40.34     13.18 o
  12  14   2      144.91      168.75     28.55 o
  14  14   2        2.90       18.08     14.34 o
 -13  15   2       43.16       40.09     17.20 o
 -11  15   2      668.44      683.20     48.16 o
  -9  15   2        9.81        2.94     13.35 o
  -7  15   2     1212.01     1243.91     42.60 o
  -5  15   2      270.06      303.26     20.85 o
  -3  15   2       66.03       73.01      8.79 o
  -1  15   2      487.18      475.48     22.78 o
   1  15   2        0.00       -6.18      6.18 o
   3  15   2       22.47       29.29      6.34 o
   5  15   2        2.66       -2.48      5.35 o
   7  15   2       44.23       44.20     18.91 o
   9  15   2      141.30      156.92     25.68 o
  11  15   2        1.27       31.01     14.51 o
  13  15   2      912.49     1052.95     59.51 o
 -12  16   2       17.24       30.22     16.31 o
 -10  16   2       51.05       99.96     23.94 o
  -8  16   2        5.42       15.13     13.81 o
  -6  16   2       11.61       27.21     11.25 o
  -4  16   2      105.65      103.72     10.81 o
  -2  16   2       58.75       81.14      9.33 o
   0  16   2      145.73      177.79     12.06 o
   2  16   2      292.04      297.36     15.20 o
   4  16   2       35.14       21.27     10.49 o
   6  16   2       92.55       87.62     12.10 o
   8  16   2        0.00        9.87      9.60 o
  10  16   2      130.38       98.19     17.07 o
  12  16   2        3.35       11.46     14.10 o
  -9  17   2       15.85       31.43     16.12 o
  -7  17   2      122.66      119.64     16.22 o
  -5  17   2       10.97       11.19      8.23 o
  -3  17   2       35.42       63.09      9.45 o
  -1  17   2        0.74        9.72      5.93 o
   1  17   2        0.01       11.57      6.18 o
   3  17   2       82.93       60.94      9.73 o
   5  17   2      347.43      445.95     25.44 o
   7  17   2       25.28       20.30      9.71 o
   9  17   2       29.31       31.90     13.30 o
  -6  18   2       44.19       30.18     19.18 o
  -4  18   2       98.60      102.95     14.05 o
  -2  18   2       50.98       53.55      9.69 o
   0  18   2      200.85      206.41     14.02 o
   2  18   2        0.64        1.09      9.47 o
   4  18   2       66.02       83.88     17.86 o
   6  18   2       16.91       18.49     23.48 o
 -23   1   3        2.78       11.52     11.87 o
 -21   1   3        6.68        5.36     10.07 o
 -19   1   3       37.94       30.37      7.62 o
 -17   1   3      199.36      179.56     12.96 o
 -15   1   3        2.47       10.62      5.11 o
 -13   1   3      473.75      418.47     14.25 o
 -11   1   3      170.66      202.56      8.27 o
  -9   1   3      369.36      356.98      9.51 o
  -7   1   3      305.78      287.99      6.20 o
  -5   1   3      369.92      373.72      6.60 o
  -3   1   3     3876.41     3936.44     38.43 o
  -1   1   3    29808.46    29886.85    399.00 o
   1   1   3    43826.43    42527.88    511.37 o
   3   1   3    36640.87    36627.00    212.60 o
   5   1   3    29247.11    30241.71    153.73 o
   7   1   3     3603.13     3607.53     24.92 o
   9   1   3     2923.50     2926.74     25.08 o
  11   1   3      127.76      143.33      6.25 o
  13   1   3      290.20      277.48     10.39 o
  15   1   3       92.27       92.80      7.08 o
  17   1   3       24.47       30.36      6.19 o
  19   1   3       52.12       45.87     12.94 o
  21   1   3        8.76       19.15     12.91 o
 -22   2   3        1.75        4.05     11.60 o
 -20   2   3      242.63      238.90     23.65 o
 -18   2   3       12.62       15.98      6.25 o
 -16   2   3      712.89      723.09     24.13 o
 -14   2   3      477.47      433.54     15.06 o
 -12   2   3     3486.01     3332.60     51.90 o
 -10   2   3        6.85        6.77      2.58 o
  -8   2   3      807.23      979.04     12.78 o
  -6   2   3     8433.08     8695.86     53.27 o
  -4   2   3     1359.73     1259.27     11.84 o
  -2   2   3    10469.35    10493.71    108.73 o
   0   2   3       66.76       57.14      6.78 o
   2   2   3     4419.37     4557.46     31.68 o
   4   2   3        1.60        9.46      2.01 o
   6   2   3     1830.90     1793.78     19.31 o
   8   2   3      364.43      360.16      7.18 o
  10   2   3      277.69      264.23      9.71 o
  12   2   3        0.51        2.50      2.80 o
  14   2   3       21.38       29.53      5.43 o
  16   2   3      130.06      110.03      8.00 o
  18   2   3     1153.39     1360.53     28.62 o
  20   2   3       64.49       42.66     15.99 o
  22   2   3      140.68      117.95     20.05 o
 -23   3   3        4.65       -8.37     14.02 o
 -21   3   3        0.12      -10.24     10.24 o
 -19   3   3      166.01      174.95     16.38 o
 -17   3   3      567.34      559.39     19.36 o
 -15   3   3      122.38      117.21     10.16 o
 -13   3   3     2400.31     2331.42     29.13 o
 -11   3   3     1204.97     1167.89     16.63 o
  -9   3   3      169.40      166.43      6.36 o
  -7   3   3     1518.50     1652.27     16.94 o
  -5   3   3      243.83      250.52      5.82 o
  -3   3   3     3715.64     3674.64     31.19 o
  -1   3   3     4945.80     5234.46     35.35 o
   1   3   3     4548.58     4705.30     33.83 o
   3   3   3        1.45        6.49      1.78 o
   5   3   3     2934.32     3014.46     23.92 o
   7   3   3     4789.77     5041.56     37.18 o
   9   3   3       32.26       21.65      3.25 o
  11   3   3      258.82      279.31     10.93 o
  13   3   3       14.40        8.77      4.39 o
  15   3   3      293.23      271.62     11.12 o
  17   3   3        3.63        7.34      5.28 o
  19   3   3       15.22       23.86     11.64 o
  21   3   3       64.54       38.09     14.21 o
 -22   4   3       16.58       20.73     14.15 o
 -20   4   3      216.75      194.69     25.54 o
 -18   4   3        6.97        8.37      6.16 o
 -16   4   3      161.94      152.18     11.96 o
 -14   4   3      162.41      145.14      9.10 o
 -12   4   3      120.14      125.39      7.26 o
 -10   4   3      173.01      164.42      7.32 o
  -8   4   3       28.91       21.87      2.99 o
  -6   4   3     1071.78     1118.20     12.40 o
  -4   4   3      171.19      172.59      6.41 o
  -2   4   3      369.06      509.47      6.91 o
   0   4   3     1027.07     1117.98      8.77 o
   2   4   3     5467.45     5605.75     33.69 o
   4   4   3      212.50      175.12      4.61 o
   6   4   3       57.53       47.39      3.01 o
   8   4   3       14.43       19.16      3.02 o
  10   4   3      126.14      135.02      6.81 o
  12   4   3      152.84      144.06      6.93 o
  14   4   3      569.85      610.11     16.02 o
  16   4   3        3.87        5.69      4.92 o
  18   4   3      783.78      901.81     26.32 o
  20   4   3        5.97       -9.35      9.96 o
  22   4   3       12.55       17.46     13.58 o
 -21   5   3      149.93      144.90     20.57 o
 -19   5   3      446.03      476.02     29.06 o
 -17   5   3      401.12      409.63     17.64 o
 -15   5   3       29.13       25.85      5.44 o
 -13   5   3      226.90      225.67      9.53 o
 -11   5   3        0.10       -0.49      2.92 o
  -9   5   3      151.48      154.20      8.25 o
  -7   5   3    11219.19    11858.26     61.15 o
  -5   5   3      766.18      869.17     12.94 o
  -3   5   3    11051.98    11926.61     69.83 o
  -1   5   3    16434.32    17753.28    107.43 o
   1   5   3     3150.10     3212.29     24.63 o
   3   5   3     1586.86     1651.42     16.56 o
   5   5   3      400.52      423.88      7.93 o
   7   5   3      415.90      479.13     11.12 o
   9   5   3      302.22      300.19      8.50 o
  11   5   3     1172.89     1201.98     24.95 o
  13   5   3       22.90       11.57      7.52 o
  15   5   3      169.71      191.17     11.62 o
  17   5   3     1181.94     1290.54     24.19 o
  19   5   3      580.01      612.15     32.44 o
  21   5   3       40.22       40.47     15.02 o
 -22   6   3      151.01      136.80     22.00 o
 -20   6   3      269.59      285.24     27.21 o
 -18   6   3        2.68       15.64      6.72 o
 -16   6   3      107.71      110.38     10.96 o
 -14   6   3       14.58       15.07      4.75 o
 -12   6   3     3396.80     3327.12     33.72 o
 -10   6   3       75.03       61.24      5.96 o
  -8   6   3     3136.31     3100.90     23.47 o
  -6   6   3     1429.67     1549.38     14.67 o
  -4   6   3      173.15      185.46      5.88 o
  -2   6   3     6942.90     8063.88     63.36 o
   0   6   3      610.09      626.30     11.64 o
   2   6   3     2299.01     2477.66     23.93 o
   4   6   3      324.69      397.53      7.08 o
   6   6   3     5087.54     5456.02     35.33 o
   8   6   3      519.59      556.52     10.51 o
  10   6   3      269.81      252.14      8.71 o
  12   6   3       76.30       72.63      7.13 o
  14   6   3       44.76       47.43      7.99 o
  16   6   3      210.59      203.90     12.41 o
  18   6   3      104.20       91.19     12.23 o
  20   6   3      362.51      367.25     30.47 o
 -21   7   3      942.25      968.82     67.42 o
 -19   7   3        2.79        5.15     10.35 o
 -17   7   3       49.29       41.06      8.89 o
 -15   7   3       78.84       61.53     11.23 o
 -13   7   3        2.51        5.39      4.29 o
 -11   7   3        0.05        2.19      3.34 o
  -9   7   3      260.62      238.36      7.55 o
  -7   7   3     1462.76     1498.79     14.90 o
  -5   7   3       11.78       19.50      4.78 o
  -3   7   3     1346.91     1288.80     28.26 o
  -1   7   3     3821.03     4243.15     40.42 o
   1   7   3     4157.91     4321.93     35.61 o
   3   7   3       71.43       82.03      4.34 o
   5   7   3     4767.24     4954.39     32.78 o
   7   7   3      895.92      888.42     11.98 o
   9   7   3     1158.16     1134.03     17.02 o
  11   7   3       42.51       45.80      5.87 o
  13   7   3      305.35      276.30     12.49 o
  15   7   3       80.12       75.01      8.50 o
  17   7   3       17.62       18.74      7.59 o
  19   7   3      178.96      151.00     20.16 o
  21   7   3       61.78       65.20     23.24 o
 -20   8   3        1.46       11.84     15.54 o
 -18   8   3       61.83       60.28     14.68 o
 -16   8   3      372.14      405.03     15.13 o
 -14   8   3      111.89       90.67      8.16 o
 -12   8   3        0.29        2.34      4.27 o
 -10   8   3       90.09       89.67      5.99 o
  -8   8   3      460.29      491.11      9.58 o
  -6   8   3      417.19      388.98      9.36 o
  -4   8   3       12.15       16.69      2.70 o
  -2   8   3     1015.61      977.02     15.93 o
   0   8   3        7.12       14.09      3.83 o
   2   8   3     1378.76     1285.19     17.40 o
   4   8   3      411.44      417.48      9.39 o
   6   8   3      309.60      340.58     11.00 o
   8   8   3        9.90        2.60      3.96 o
  10   8   3      243.33      254.01     11.33 o
  12   8   3      432.99      489.20     16.72 o
  14   8   3      255.39      269.15     15.05 o
  16   8   3       15.32       33.82     10.89 o
  18   8   3      217.97      244.79     22.74 o
  20   8   3      287.72      276.90     38.44 o
 -19   9   3      579.56      611.16     33.60 o
 -17   9   3      191.54      174.76     13.76 o
 -15   9   3      365.17      366.38     14.51 o
 -13   9   3      936.41      896.39     19.94 o
 -11   9   3      820.11      817.37     16.32 o
  -9   9   3      159.60      171.56      7.81 o
  -7   9   3      353.42      312.78      9.93 o
  -5   9   3     1226.56     1161.02     15.57 o
  -3   9   3      396.24      373.25      9.66 o
  -1   9   3        3.43        7.93      3.72 o
   1   9   3      256.21      250.40      7.79 o
   3   9   3     1272.80     1193.48     17.97 o
   5   9   3     2207.01     2204.95     24.48 o
   7   9   3     2054.54     2038.89     25.01 o
   9   9   3      672.36      617.04     14.15 o
  11   9   3      568.95      623.24     22.88 o
  13   9   3       15.29       22.90      8.33 o
  15   9   3        0.40       -6.68      6.68 o
  17   9   3      117.72      118.43     22.33 o
  19   9   3      127.73      127.52     18.03 o
 -16  10   3        9.79       12.19      6.83 o
 -14  10   3      266.98      256.99     15.26 o
 -12  10   3       64.35       75.17     10.58 o
 -10  10   3       55.46       51.74      6.63 o
  -8  10   3      188.49      191.76      9.71 o
  -6  10   3        8.45        4.28      4.11 o
  -4  10   3      263.82      247.16     11.69 o
  -2  10   3      166.49      150.54     10.33 o
   0  10   3     2273.01     2259.90     32.70 o
   2  10   3       32.45       25.30      5.04 o
   4  10   3     2428.85     2323.82     30.31 o
   6  10   3      695.81      699.24     19.21 o
   8  10   3     3712.94     3708.51     66.19 o
  10  10   3      406.70      426.72     17.02 o
  12  10   3     1823.75     1774.53     40.59 o
  14  10   3       27.06       37.05      9.42 o
  16  10   3       35.88       40.16     13.36 o
  18  10   3       19.55        4.15     10.92 o
 -17  11   3        4.24       17.37     14.38 o
 -15  11   3       29.41       30.47     11.18 o
 -13  11   3       30.25       24.76     17.38 o
 -11  11   3       31.64       25.09      7.92 o
  -9  11   3      154.87      164.85     13.58 o
  -7  11   3      403.54      395.10     17.25 o
  -5  11   3       60.25       45.81      5.96 o
  -3  11   3       26.18       30.27      4.77 o
  -1  11   3      340.85      347.08     13.30 o
   1  11   3      213.68      247.22     10.30 o
   3  11   3      131.98      130.32      8.33 o
   5  11   3      378.31      353.39     12.57 o
   7  11   3      127.09      140.24     11.59 o
   9  11   3      445.79      482.91     18.20 o
  11  11   3      210.60      219.44     17.49 o
  13  11   3       57.10       46.37     10.60 o
  15  11   3        0.08        0.32     32.41 o
  17  11   3      175.07      203.59     22.65 o
 -18  12   3       99.80      121.60     24.84 o
 -16  12   3      119.61      108.32     22.73 o
 -14  12   3        0.11       21.84     12.83 o
 -12  12   3     1306.58     1204.03     57.02 o
 -10  12   3      208.07      178.41     15.06 o
  -8  12   3      354.07      323.50     17.04 o
  -6  12   3       72.57       66.73      8.38 o
  -4  12   3       14.00       17.39      5.68 o
  -2  12   3       21.70        6.72      3.96 o
   0  12   3        1.19       -1.40      3.53 o
   2  12   3      153.15      138.22      8.91 o
   4  12   3      220.66      193.67     10.39 o
   6  12   3       10.87        5.72      5.69 o
   8  12   3       39.04       20.19      6.86 o
  10  12   3        0.71       -2.04      6.54 o
  12  12   3      489.03      462.04     22.23 o
  14  12   3      372.28      418.78     28.35 o
  16  12   3      258.75      374.04     40.27 o
 -17  13   3        2.07       45.52     16.37 o
 -15  13   3        7.98       15.89     13.05 o
 -13  13   3        1.44        3.92     13.22 o
 -11  13   3      167.21      229.65     30.73 o
  -9  13   3        7.65       10.44      8.33 o
  -7  13   3       15.14       25.65      9.04 o
  -5  13   3       49.31       40.82     10.62 o
  -3  13   3       25.98       24.81      6.24 o
  -1  13   3      214.35      202.61     11.64 o
   1  13   3      943.45      872.70     18.81 o
   3  13   3      141.92      149.28     12.53 o
   5  13   3      562.10      566.08     18.77 o
   7  13   3      125.62      115.92     22.66 o
   9  13   3        6.14       -1.12      7.48 o
  11  13   3      162.70      137.45     19.17 o
  13  13   3       14.99       35.14     19.09 o
  15  13   3       39.21       68.66     40.84 o
 -14  14   3       20.35       27.66     16.26 o
 -12  14   3        2.22       10.38     13.60 o
 -10  14   3        1.23       12.81     12.70 o
  -8  14   3       56.98       35.64     11.13 o
  -6  14   3       73.89       79.08     19.17 o
  -4  14   3       30.24       30.26      7.09 o
  -2  14   3        0.35        2.32      4.75 o
   0  14   3      451.04      457.19     14.41 o
   2  14   3      222.34      243.79     12.50 o
   4  14   3        0.75       -2.88      4.93 o
   6  14   3       14.28        3.21      5.57 o
   8  14   3        8.45       14.30      7.38 o
  10  14   3       42.32       50.23     51.69 o
  12  14   3       10.33        5.58     10.22 o
  14  14   3       36.45       71.76     16.02 o
 -13  15   3        0.00       20.07     15.16 o
 -11  15   3      619.52      625.75     46.10 o
  -9  15   3      202.49      187.86     30.32 o
  -7  15   3        2.02       -4.46     10.20 o
  -5  15   3        4.21        4.15     12.20 o
  -3  15   3        5.52        5.70      5.36 o
  -1  15   3       24.98       16.63      6.12 o
   1  15   3       71.26       67.79      7.91 o
   3  15   3       92.96      104.35      9.16 o
   5  15   3        0.64       -0.22      5.61 o
   7  15   3       17.75       21.46      8.29 o
   9  15   3       36.81       46.02     13.10 o
  11  15   3       37.07       -2.06     44.59 o
  13  15   3      428.76      439.32     38.23 o
 -12  16   3        3.50       10.89     15.92 o
 -10  16   3       33.08       36.92     17.84 o
  -8  16   3      200.62      176.11     21.79 o
  -6  16   3       64.38       82.18     13.34 o
  -4  16   3       63.55       62.22     13.31 o
  -2  16   3       26.01       20.15      6.30 o
   0  16   3      155.56      120.88     10.72 o
   2  16   3      442.20      453.55     16.06 o
   4  16   3       58.99       66.04      9.69 o
   6  16   3       23.42       13.07     18.26 o
   8  16   3        2.47       -8.48     15.63 o
  10  16   3       33.79       32.49     11.27 o
  12  16   3       58.32       53.65     22.36 o
  -9  17   3      148.82      172.82     31.02 o
  -7  17   3       21.42       26.05     10.45 o
  -5  17   3       57.27       51.03     10.86 o
  -3  17   3       34.15       12.97      9.94 o
  -1  17   3      138.86      124.50     10.91 o
   1  17   3      376.14      371.05     16.91 o
   3  17   3        6.43       16.14      7.35 o
   5  17   3      111.40      155.56     15.72 o
   7  17   3        9.91        6.41      8.48 o
   9  17   3        8.45       21.51     10.25 o
  -6  18   3        0.18       14.81      8.45 o
  -4  18   3        8.79       -6.99      6.99 o
  -2  18   3      199.09      200.53     14.32 o
   0  18   3        1.32        6.64      6.55 o
   2  18   3      148.89      150.27     14.81 o
   4  18   3       22.72       25.92     10.04 o
   6  18   3       15.26       24.11      9.77 o
 -22   0   4      936.40      966.12     60.30 o
 -20   0   4       26.92       53.15     19.17 o
 -18   0   4        0.14       11.69      8.70 o
 -16   0   4      499.61      498.84     24.64 o
 -14   0   4       61.44       66.24     19.19 o
 -12   0   4     1627.53     1733.50     39.00 o
 -10   0   4     3901.50     3902.86     42.46 o
  -8   0   4     9931.77    10396.60     88.40 o
  -6   0   4     4920.58     5122.61     49.14 o
  -4   0   4    10611.63    10475.99    146.42 o
  -2   0   4     1313.82     1355.92     28.18 o
   0   0   4      105.37       67.03      6.54 o
   2   0   4      747.43      807.37     18.50 o
   4   0   4    15723.79    17763.79    123.10 o
   6   0   4    19748.60    20344.86    142.44 o
   8   0   4    33354.11    35893.69    244.22 o
  10   0   4     1326.87     1557.61     23.71 o
  12   0   4    31191.82    31034.07    259.99 o
  14   0   4     2323.61     2422.27     45.93 o
  16   0   4     7778.27     7554.39    175.01 o
  18   0   4      374.88      389.36     21.22 o
  20   0   4     1724.10     1734.17     76.15 o
  22   0   4        7.31        6.75     16.69 o
 -23   1   4      161.42      143.13     22.45 o
 -21   1   4      198.67      204.33     22.89 o
 -19   1   4      267.01      280.65     17.27 o
 -17   1   4        5.63       12.88      6.00 o
 -15   1   4      576.44      600.75     18.21 o
 -13   1   4      520.54      512.37     15.49 o
 -11   1   4     1133.84     1089.72     16.63 o
  -9   1   4     3314.76     3470.43     28.54 o
  -7   1   4     2970.29     3515.75     26.82 o
  -5   1   4     1696.11     1768.66     15.35 o
  -3   1   4      371.78      302.49      5.77 o
  -1   1   4      531.44      623.05     12.71 o
   1   1   4        0.20        5.12      1.33 o
   3   1   4     4764.93     4791.65     34.43 o
   5   1   4     8795.19     9621.51     57.59 o
   7   1   4     4679.21     4974.54     33.11 o
   9   1   4    10908.17    11409.20     63.92 o
  11   1   4      812.75      856.50     13.73 o
  13   1   4     3656.84     3969.60     40.58 o
  15   1   4      163.56      151.18      8.90 o
  17   1   4     2503.06     2765.97     37.67 o
  19   1   4     1250.52     1419.63     35.38 o
  21   1   4      374.71      366.46     30.42 o
 -22   2   4      249.75      264.44     31.07 o
 -20   2   4        0.03       -4.14      9.89 o
 -18   2   4        0.35        6.08      5.69 o
 -16   2   4      322.85      290.70     15.52 o
 -14   2   4       13.43       16.94      9.56 o
 -12   2   4     2100.90     2099.04     25.90 o
 -10   2   4      339.84      310.46      8.14 o
  -8   2   4     3336.87     3499.57     28.24 o
  -6   2   4       32.04       24.68      2.65 o
  -4   2   4     2095.53     2054.22     17.20 o
  -2   2   4      459.28      518.84      6.95 o
   0   2   4      490.54      528.52      5.42 o
   2   2   4      104.79      105.56      3.73 o
   4   2   4     3023.39     3309.02     30.46 o
   6   2   4      883.64      890.80     12.00 o
   8   2   4       24.08       14.60      2.76 o
  10   2   4       65.60       79.17      5.19 o
  12   2   4      292.52      287.26      8.34 o
  14   2   4        2.56        6.09      3.27 o
  16   2   4       25.28       12.38      4.75 o
  18   2   4        5.78        2.04      6.49 o
  20   2   4      152.28      186.01     30.35 o
  22   2   4       98.99      128.46     20.46 o
 -23   3   4       17.26       17.93     14.51 o
 -21   3   4      166.90      118.85     19.39 o
 -19   3   4      102.54      105.87     13.27 o
 -17   3   4        1.45        4.68      5.29 o
 -15   3   4       32.04       24.07      6.14 o
 -13   3   4     2024.73     1932.37     26.09 o
 -11   3   4      370.94      383.37      9.71 o
  -9   3   4     1116.57     1235.96     15.80 o
  -7   3   4      104.67      116.39      4.92 o
  -5   3   4      532.86      617.50      9.04 o
  -3   3   4     1195.40     1216.89     11.73 o
  -1   3   4     7600.93     7985.82     53.94 o
   1   3   4     1713.74     1675.46     12.90 o
   3   3   4      472.01      412.86      7.05 o
   5   3   4      370.17      363.21      8.08 o
   7   3   4      650.45      651.40     10.78 o
   9   3   4       49.06       56.82      4.58 o
  11   3   4      563.01      561.79     11.07 o
  13   3   4        2.08        3.90      4.89 o
  15   3   4       34.94       47.41      7.91 o
  17   3   4       21.24       18.75      5.56 o
  19   3   4       62.75       43.92     11.41 o
  21   3   4       43.98       34.04     12.93 o
 -22   4   4      347.46      333.60     30.81 o
 -20   4   4      336.12      388.82     38.40 o
 -18   4   4      223.09      196.11     17.49 o
 -16   4   4      137.15      153.47     11.95 o
 -14   4   4        0.16        4.58      3.82 o
 -12   4   4       24.94       16.76      3.72 o
 -10   4   4       42.87       37.58      4.05 o
  -8   4   4       73.07       55.79      4.39 o
  -6   4   4     1929.54     1905.46     17.24 o
  -4   4   4      725.35      777.23      9.25 o
  -2   4   4     3181.40     3125.74     21.59 o
   0   4   4      787.44      942.95     12.90 o
   2   4   4     3812.63     3995.28     25.66 o
   4   4   4      360.04      368.82      6.51 o
   6   4   4     5756.89     5691.92     40.62 o
   8   4   4      258.18      255.76      7.54 o
  10   4   4      132.48      140.89      7.16 o
  12   4   4      761.73      698.54     14.87 o
  14   4   4        0.31       -3.72      4.39 o
  16   4   4       76.67       69.28      8.95 o
  18   4   4      221.93      231.77     16.36 o
  20   4   4        3.34       -9.33     11.47 o
  22   4   4       39.16       44.00     20.90 o
 -21   5   4       13.60       16.42     13.03 o
 -19   5   4      763.98      815.74     79.04 o
 -17   5   4       95.57       77.96      9.48 o
 -15   5   4      143.50      164.50     12.01 o
 -13   5   4      831.49      841.57     16.05 o
 -11   5   4       98.33      109.36      6.75 o
  -9   5   4       76.68       69.13      5.02 o
  -7   5   4     3843.19     4057.99     27.86 o
  -5   5   4     2365.65     2564.83     19.91 o
  -3   5   4     1775.10     2032.59     19.37 o
  -1   5   4      513.49      492.68      9.26 o
   1   5   4      252.40      271.36      8.01 o
   3   5   4      692.60      647.18      9.72 o
   5   5   4     1695.85     1782.56     16.97 o
   7   5   4       29.43       35.79      3.71 o
   9   5   4      708.52      690.53     12.81 o
  11   5   4       80.20       81.91      7.99 o
  13   5   4      644.98      631.38     20.96 o
  15   5   4      153.24      144.25     10.87 o
  17   5   4     1663.33     1776.01     28.62 o
  19   5   4      457.39      538.69     26.53 o
  21   5   4      101.25       72.77     38.04 o
 -22   6   4       89.18       52.06     19.24 o
 -20   6   4       79.67       85.66     19.24 o
 -18   6   4      540.45      534.64     23.40 o
 -16   6   4        0.17       11.97      5.99 o
 -14   6   4       27.94       18.29      4.59 o
 -12   6   4      346.65      318.33     10.10 o
 -10   6   4      797.55      845.44     14.67 o
  -8   6   4      510.35      553.90     10.16 o
  -6   6   4      771.24      778.10     10.39 o
  -4   6   4     1229.69     1265.81     12.91 o
  -2   6   4      172.09      118.15      8.89 o
   0   6   4     1158.50     1244.34     11.25 o
   2   6   4       49.88       79.24      4.17 o
   4   6   4     1889.44     1946.22     20.10 o
   6   6   4     2137.89     2001.20     19.52 o
   8   6   4      108.46      123.84      8.10 o
  10   6   4        7.49       12.55      3.64 o
  12   6   4       10.04       14.77      4.86 o
  14   6   4       45.20       34.70      6.20 o
  16   6   4        1.00        6.25      5.12 o
  18   6   4       22.96       32.68      7.79 o
  20   6   4        8.19        9.21     10.64 o
 -21   7   4       20.07       19.58     13.20 o
 -19   7   4        8.17        9.76     10.98 o
 -17   7   4       35.69       50.51      8.74 o
 -15   7   4      200.41      193.68     11.44 o
 -13   7   4      923.07      923.95     17.59 o
 -11   7   4      199.66      239.49      9.30 o
  -9   7   4        0.38       -1.07      2.49 o
  -7   7   4     1131.89     1180.45     13.89 o
  -5   7   4      117.32      117.87      4.77 o
  -3   7   4      206.19      160.28      9.10 o
  -1   7   4      390.49      443.33     10.37 o
   1   7   4      704.12      693.56      9.97 o
   3   7   4      412.39      440.82     10.67 o
   5   7   4     1325.47     1402.34     14.31 o
   7   7   4      903.76      916.75     13.45 o
   9   7   4      973.16     1004.18     16.12 o
  11   7   4     1090.58     1042.13     17.66 o
  13   7   4      518.53      472.97     14.69 o
  15   7   4       35.88       41.51      6.63 o
  17   7   4        0.49       10.14     13.31 o
  19   7   4        6.31       11.91     24.03 o
  21   7   4       17.65       23.53     19.61 o
 -20   8   4       18.08        8.84     12.06 o
 -18   8   4       12.21        8.56     10.76 o
 -16   8   4      187.27      203.97     12.44 o
 -14   8   4      106.99      116.93     10.22 o
 -12   8   4       50.31       66.57      6.36 o
 -10   8   4        3.02        0.82      3.00 o
  -8   8   4     1513.78     1644.41     31.06 o
  -6   8   4      284.31      250.10      6.76 o
  -4   8   4     1525.16     1523.53     19.17 o
  -2   8   4      762.45      863.36     16.50 o
   0   8   4     3080.52     3258.57     30.33 o
   2   8   4       17.34       11.19      2.46 o
   4   8   4       27.22       19.24      3.34 o
   6   8   4       18.66       16.33      3.82 o
   8   8   4      267.15      262.51     12.67 o
  10   8   4       74.03       68.06      6.63 o
  12   8   4     1165.20     1189.89     25.83 o
  14   8   4        0.43        9.15      6.93 o
  16   8   4       21.31       14.26     13.65 o
  18   8   4        2.10       28.07     12.70 o
  20   8   4      144.85       83.50     26.35 o
 -19   9   4      522.59      587.83     32.73 o
 -17   9   4       10.69        3.49     17.72 o
 -15   9   4      373.12      436.98     15.31 o
 -13   9   4      576.84      657.76     17.24 o
 -11   9   4      872.73      854.12     15.62 o
  -9   9   4      292.13      276.09      8.75 o
  -7   9   4       28.43       27.61      3.99 o
  -5   9   4     1858.18     1846.63     23.75 o
  -3   9   4      276.30      272.13     10.06 o
  -1   9   4       13.27       14.22      4.15 o
   1   9   4        3.47        8.06      3.44 o
   3   9   4        1.74       -1.44      2.80 o
   5   9   4      174.02      197.45      9.35 o
   7   9   4       89.28      115.18      8.52 o
   9   9   4       23.76       24.95      5.70 o
  11   9   4        4.75       11.51      7.46 o
  13   9   4       84.65       96.60     12.59 o
  15   9   4       60.42       74.50     19.13 o
  17   9   4       42.75       76.17     18.93 o
  19   9   4       32.45       27.67     11.44 o
 -18  10   4        6.53        0.79     15.47 o
 -16  10   4      229.89      273.13     23.54 o
 -14  10   4        1.97        1.15      6.97 o
 -12  10   4      568.79      558.83     21.28 o
 -10  10   4       82.21       59.56      8.07 o
  -8  10   4     1121.08     1012.44     29.20 o
  -6  10   4       84.10       90.21     11.68 o
  -4  10   4      735.43      631.37     15.31 o
  -2  10   4      670.38      682.79     17.23 o
   0  10   4      240.74      295.27     11.22 o
   2  10   4      594.11      569.46     13.08 o
   4  10   4        0.09       -0.60      3.75 o
   6  10   4      163.88      159.44     11.27 o
   8  10   4     1692.99     1661.51     29.70 o
  10  10   4      234.17      226.49     14.42 o
  12  10   4      637.35      685.43     30.54 o
  14  10   4       38.65       46.17     10.76 o
  16  10   4      223.31      247.52     43.32 o
  18  10   4       19.07       12.46     12.29 o
 -15  11   4        0.40        6.47      9.53 o
 -13  11   4       60.06       62.49     13.19 o
 -11  11   4      175.92      173.94     12.73 o
  -9  11   4       30.29       14.54      5.73 o
  -7  11   4     2013.77     1891.65     28.02 o
  -5  11   4       68.25       58.49      6.09 o
  -3  11   4      136.08      108.33      7.69 o
  -1  11   4       18.85       10.42      4.34 o
   1  11   4      754.01      723.29     16.63 o
   3  11   4      480.16      438.40     12.38 o
   5  11   4       69.17       48.68      6.63 o
   7  11   4     1462.38     1379.15     28.63 o
   9  11   4      189.55      198.00     19.59 o
  11  11   4      170.11      175.45     16.27 o
  13  11   4      234.53      219.40     18.77 o
  15  11   4        0.06       -5.27      8.96 o
  17  11   4       22.61       33.91     13.58 o
 -16  12   4        4.23       -1.22     11.47 o
 -14  12   4        0.07       -2.71     10.29 o
 -12  12   4      603.96      549.96     22.45 o
 -10  12   4       36.70        2.68     11.46 o
  -8  12   4       13.68        7.55      6.56 o
  -6  12   4       11.92        0.14      7.29 o
  -4  12   4      137.38      141.54     10.32 o
  -2  12   4      432.52      447.26     15.61 o
   0  12   4      194.12      193.64     10.26 o
   2  12   4       41.18       29.52      5.17 o
   4  12   4       67.38       67.52      7.69 o
   6  12   4        8.32       13.73      5.39 o
   8  12   4      123.97      119.11     11.25 o
  10  12   4       37.40       30.17      9.34 o
  12  12   4       69.99       39.32     10.46 o
  14  12   4        3.48        0.77     13.06 o
  16  12   4      322.73      338.40     30.15 o
 -17  13   4       33.39       28.35     16.37 o
 -15  13   4       32.90       41.35     17.05 o
 -13  13   4      549.14      530.27     40.67 o
 -11  13   4      379.81      402.56     25.14 o
  -9  13   4       18.18       10.30      9.50 o
  -7  13   4        4.45        3.08      6.18 o
  -5  13   4       44.48       41.41     10.93 o
  -3  13   4        9.01        4.89      4.26 o
  -1  13   4      390.32      401.45     15.97 o
   1  13   4      557.53      500.18     17.76 o
   3  13   4        2.25        6.49      4.53 o
   5  13   4       23.04       27.97      6.52 o
   7  13   4        1.81       -4.80      4.80 o
   9  13   4        0.01        3.32      7.81 o
  11  13   4      273.29      237.96     23.47 o
  13  13   4       22.07       31.96     19.37 o
  15  13   4       20.02       13.45     25.90 o
 -14  14   4       21.79       43.60     17.86 o
 -12  14   4       63.42       54.12     19.44 o
 -10  14   4        5.65       11.09      9.69 o
  -8  14   4      142.49      138.61     18.23 o
  -6  14   4       54.59       43.10     11.82 o
  -4  14   4      124.38      136.57     15.80 o
  -2  14   4      751.45      727.84     20.07 o
   0  14   4      818.81      778.71     18.60 o
   2  14   4       21.38       19.68      7.05 o
   4  14   4      124.00      126.60     10.87 o
   6  14   4        0.05        0.06      4.91 o
   8  14   4       58.47       54.94     10.11 o
  10  14   4      174.47      169.99     22.87 o
  12  14   4      162.74      119.32     28.58 o
  14  14   4       32.51       52.36     15.32 o
 -13  15   4        0.04       -3.64     11.77 o
 -11  15   4      507.15      557.33     44.39 o
  -9  15   4       13.52        2.12      9.84 o
  -7  15   4       12.98       14.03     10.35 o
  -5  15   4        4.23       10.10      7.53 o
  -3  15   4      715.62      751.10     23.16 o
  -1  15   4       21.05       38.73      6.82 o
   1  15   4      256.23      289.82     14.32 o
   3  15   4      128.20      116.66     10.98 o
   5  15   4       33.07       23.32      6.96 o
   7  15   4       25.48       29.87      8.82 o
   9  15   4       54.64       57.28     15.00 o
  11  15   4       92.24       86.40     13.73 o
  13  15   4      115.35      110.39     19.54 o
 -12  16   4       47.73       53.22     20.60 o
 -10  16   4      214.84      277.14     37.58 o
  -8  16   4        7.20       27.31     12.36 o
  -6  16   4       27.25       24.61      9.97 o
  -4  16   4        3.99        4.79      6.80 o
  -2  16   4       19.53       33.52      7.40 o
   0  16   4       13.10       25.04      6.75 o
   2  16   4       49.44       31.85      7.84 o
   4  16   4        0.15        2.63      7.90 o
   6  16   4        2.71        7.03      7.19 o
   8  16   4        7.72       14.52      8.19 o
  10  16   4      101.22       96.43     15.07 o
  -9  17   4        4.79       -8.59     13.96 o
  -7  17   4       16.02        7.76      9.34 o
  -5  17   4       15.78        8.47      7.04 o
  -3  17   4       12.58       14.78      7.69 o
  -1  17   4      117.92      117.39     10.77 o
   1  17   4      235.71      238.50     15.92 o
   3  17   4        7.53        4.59      9.47 o
   5  17   4       63.13       62.45     10.90 o
   7  17   4        0.72        4.97      8.88 o
   9  17   4      271.07      318.83     25.45 o
  -6  18   4       10.80       14.26      7.95 o
  -4  18   4       44.02       36.51      9.10 o
  -2  18   4        0.53        1.27      6.61 o
   0  18   4        9.08       13.13      7.57 o
   2  18   4      140.25      172.70     14.67 o
   4  18   4       62.35       66.97     10.76 o
   6  18   4       26.29       31.03     10.80 o
 -23   1   5       12.04       30.79     14.65 o
 -21   1   5       43.89       48.03     16.91 o
 -19   1   5       29.74       31.98      7.82 o
 -17   1   5        5.77       16.72      6.21 o
 -15   1   5      154.80      147.25     11.40 o
 -13   1   5      636.81      572.73     16.73 o
 -11   1   5      596.21      506.81     11.31 o
  -9   1   5      977.53     1021.30     13.86 o
  -7   1   5     1800.74     1979.15     18.36 o
  -5   1   5      552.42      603.62      7.43 o
  -3   1   5     4808.17     4847.39     28.56 o
  -1   1   5     1889.91     2000.22     19.87 o
   1   1   5       76.93       69.91      4.91 o
   3   1   5      615.91      660.26      8.82 o
   5   1   5       56.00       59.56      3.69 o
   7   1   5    15323.69    16067.75     83.72 o
   9   1   5     2887.21     2999.48     24.76 o
  11   1   5     3550.86     3813.88     35.64 o
  13   1   5      414.32      481.14     10.78 o
  15   1   5      872.72      881.99     16.02 o
  17   1   5      499.04      517.04     16.45 o
  19   1   5        4.97        3.84      8.67 o
  21   1   5      105.09      104.86     16.99 o
 -22   2   5       13.48        6.08     11.54 o
 -20   2   5       68.46       67.53     15.85 o
 -18   2   5      361.82      375.69     17.07 o
 -16   2   5        9.50        4.73      5.33 o
 -14   2   5        0.37        6.34      4.70 o
 -12   2   5        0.00        2.47      3.14 o
 -10   2   5       14.75       11.94      2.66 o
  -8   2   5      563.28      681.81     10.68 o
  -6   2   5     4173.38     4417.63     31.69 o
  -4   2   5      221.96      224.50      4.86 o
  -2   2   5     4392.23     4320.49     32.70 o
   0   2   5     8913.40     8498.19     53.21 o
   2   2   5     4528.22     4564.51     24.68 o
   4   2   5      111.70      165.00      5.85 o
   6   2   5     1805.37     1652.51     17.74 o
   8   2   5      526.21      586.47     12.29 o
  10   2   5        5.64        1.80      2.69 o
  12   2   5      706.67      716.47     12.56 o
  14   2   5      128.29      149.67      7.96 o
  16   2   5      186.92      194.67     11.11 o
  18   2   5     1338.80     1425.50     29.61 o
  20   2   5       48.58       25.70     10.82 o
  22   2   5        5.14       14.71     13.24 o
 -23   3   5       84.32       30.60     15.40 o
 -21   3   5      204.59      219.21     27.95 o
 -19   3   5      428.13      522.64     23.52 o
 -17   3   5       35.28       44.13      8.06 o
 -15   3   5       65.18       59.06      7.95 o
 -13   3   5      281.65      289.57     10.82 o
 -11   3   5      236.39      307.75      8.83 o
  -9   3   5      369.76      409.10      9.05 o
  -7   3   5     4463.21     4831.36     35.39 o
  -5   3   5     4400.31     4540.28     32.61 o
  -3   3   5     1331.52     1368.76     13.81 o
  -1   3   5     1033.52      992.18      9.08 o
   1   3   5      185.78      239.04      6.06 o
   3   3   5        0.15        5.06      1.74 o
   5   3   5     5880.60     5861.97     45.15 o
   7   3   5     1762.70     1804.82     21.74 o
   9   3   5      758.88      755.76     13.13 o
  11   3   5     1717.35     1540.32     19.10 o
  13   3   5     1266.91     1125.05     17.21 o
  15   3   5      383.32      379.55     14.05 o
  17   3   5       12.96       16.70      7.54 o
  19   3   5       98.09       84.07     13.70 o
  21   3   5        3.17       19.95     15.44 o
 -22   4   5       59.78       40.88     23.64 o
 -20   4   5      507.86      474.68     30.38 o
 -18   4   5      129.10      146.44     12.94 o
 -16   4   5      529.22      517.10     22.04 o
 -14   4   5        0.23        2.45      4.09 o
 -12   4   5      322.78      385.53     10.40 o
 -10   4   5       83.22       82.79      5.44 o
  -8   4   5     5403.74     5859.76     42.72 o
  -6   4   5      823.60      920.74     12.47 o
  -4   4   5     2282.36     2421.46     18.23 o
  -2   4   5     1206.59     1220.90     10.96 o
   0   4   5     1578.88     1401.93     16.25 o
   2   4   5       19.13       26.39      3.61 o
   4   4   5       42.18       65.68      3.94 o
   6   4   5      117.09       94.33      4.97 o
   8   4   5      415.69      466.42     10.07 o
  10   4   5      201.86      176.46      7.94 o
  12   4   5      106.70       77.44      5.72 o
  14   4   5        1.52        5.51      5.43 o
  16   4   5      383.84      416.07     14.84 o
  18   4   5       10.38       24.66      7.10 o
  20   4   5        0.56       -2.09      9.99 o
 -21   5   5      210.85      264.30     27.66 o
 -19   5   5      787.26      757.62     44.84 o
 -17   5   5      111.27      119.62     11.55 o
 -15   5   5     1049.03     1066.99     22.07 o
 -13   5   5     1522.99     1530.44     23.51 o
 -11   5   5      125.71      125.12      7.15 o
  -9   5   5      309.17      254.99     10.61 o
  -7   5   5      109.07      147.70      5.86 o
  -5   5   5     1316.59     1498.57     16.88 o
  -3   5   5     7533.02     8726.40     52.69 o
  -1   5   5      702.68      726.97     17.89 o
   1   5   5     6483.14     6851.57     57.63 o
   3   5   5     3287.99     3548.77     28.17 o
   5   5   5     1871.87     1936.16     19.97 o
   7   5   5      717.86      700.95     11.93 o
   9   5   5      460.45      475.61     10.88 o
  11   5   5       90.23      108.60      6.94 o
  13   5   5      240.45      254.43      9.98 o
  15   5   5      278.41      299.90     13.10 o
  17   5   5       11.89       22.64      6.47 o
  19   5   5      102.23       87.71     14.75 o
  21   5   5      145.90      150.63     30.16 o
 -22   6   5       70.40       62.66     17.31 o
 -20   6   5      364.76      300.87     28.13 o
 -18   6   5      493.23      546.92     27.99 o
 -16   6   5       69.97       57.42     10.98 o
 -14   6   5       50.51       46.55      5.82 o
 -12   6   5      850.78      800.05     15.42 o
 -10   6   5        7.90        3.82      2.95 o
  -8   6   5       11.27       18.07      2.97 o
  -6   6   5      102.15      130.06      4.73 o
  -4   6   5     2531.86     2462.72     19.80 o
  -2   6   5      657.86      854.36     11.01 o
   0   6   5      369.54      411.04      9.73 o
   2   6   5     2044.86     2438.61     21.55 o
   4   6   5      160.45      208.96      6.50 o
   6   6   5      512.63      602.89     10.16 o
   8   6   5      195.54      198.99      8.11 o
  10   6   5     1981.25     2020.60     24.24 o
  12   6   5      303.99      292.99     10.11 o
  14   6   5      447.67      444.04     16.08 o
  16   6   5       22.14       15.46      6.14 o
  18   6   5      196.36      248.69     21.90 o
  20   6   5       67.34       23.54     14.61 o
 -21   7   5      220.48      176.51     24.06 o
 -19   7   5       38.05       25.73     12.29 o
 -17   7   5     1313.27     1319.99     30.48 o
 -15   7   5        3.36       17.39      5.04 o
 -13   7   5      122.87      131.22      8.36 o
 -11   7   5       65.93       57.88      5.50 o
  -9   7   5      257.80      261.90      7.90 o
  -7   7   5     1605.21     1562.50     17.36 o
  -5   7   5        7.09        5.45      3.27 o
  -3   7   5       56.86       34.62      8.66 o
  -1   7   5        4.49        6.10      2.42 o
   1   7   5      381.93      439.92     11.84 o
   3   7   5      348.60      345.68      7.11 o
   5   7   5     1674.67     1635.66     19.63 o
   7   7   5      445.66      419.86     10.97 o
   9   7   5      290.94      323.63      9.85 o
  11   7   5      421.39      363.22     10.80 o
  13   7   5       17.36       41.05      9.90 o
  15   7   5        0.13        8.40      9.15 o
  17   7   5       58.81       45.59     13.96 o
  19   7   5       87.86      104.54     16.61 o
 -20   8   5       41.63       32.89     14.37 o
 -18   8   5       29.82        9.26     13.31 o
 -16   8   5       30.96       27.50      7.23 o
 -14   8   5      174.64      166.50     10.71 o
 -12   8   5     1397.77     1411.03     21.74 o
 -10   8   5      298.88      279.46      9.89 o
  -8   8   5     4829.16     4729.99     38.39 o
  -6   8   5      462.27      486.90     13.40 o
  -4   8   5      659.13      543.29     12.13 o
  -2   8   5      351.29      364.84     13.88 o
   0   8   5     1340.57     1265.26     27.22 o
   2   8   5      586.10      588.13     10.16 o
   4   8   5       37.18       31.67      3.70 o
   6   8   5       33.37       28.99      4.32 o
   8   8   5      286.51      293.42      9.92 o
  10   8   5        0.50        6.77      5.87 o
  12   8   5      102.98      140.40     17.67 o
  14   8   5       16.72       36.00      8.99 o
  16   8   5       57.54       44.02     12.85 o
  18   8   5      169.15      179.22     21.48 o
  20   8   5        5.29       20.35     14.92 o
 -19   9   5        0.29        9.31     11.73 o
 -17   9   5       25.60       24.12     11.44 o
 -15   9   5      698.95      697.49     21.23 o
 -13   9   5        6.87       11.26      5.87 o
 -11   9   5     2331.67     2295.63     32.12 o
  -9   9   5       28.25       35.95      7.99 o
  -7   9   5     1289.32     1288.89     24.36 o
  -5   9   5     1240.11     1309.31     20.10 o
  -3   9   5      118.84      134.56      8.60 o
  -1   9   5     4082.27     4038.66     41.13 o
   1   9   5       45.11       21.40      8.23 o
   3   9   5      180.17      174.74      8.03 o
   5   9   5     1007.73     1031.43     22.25 o
   7   9   5      202.02      206.03     11.07 o
   9   9   5      170.34      157.43     10.26 o
  11   9   5      825.65      776.49     25.65 o
  13   9   5      175.78      213.41     19.35 o
  15   9   5      225.33      243.67     23.94 o
  17   9   5       37.33       19.24     12.46 o
  19   9   5      307.93      314.72     23.65 o
 -18  10   5       56.89       23.16     19.44 o
 -16  10   5       44.60       71.10     13.66 o
 -14  10   5      115.27      113.53     12.90 o
 -12  10   5      684.58      667.47     26.13 o
 -10  10   5      341.56      336.37     13.01 o
  -8  10   5       48.98       49.91      6.25 o
  -6  10   5      282.63      256.13     12.65 o
  -4  10   5      362.83      320.32     10.74 o
  -2  10   5        7.27        8.65      4.27 o
   0  10   5       32.10       37.41      8.11 o
   2  10   5       94.24       90.63      6.77 o
   4  10   5      555.96      584.94     15.62 o
   6  10   5     1021.83      971.86     23.15 o
   8  10   5        5.49        2.54      5.33 o
  10  10   5      987.45      969.78     23.94 o
  12  10   5      376.78      365.34     20.24 o
  14  10   5       77.10       90.36     13.36 o
  16  10   5      773.07      749.90     36.22 o
  18  10   5       71.47       67.13     16.73 o
 -17  11   5        1.07       10.88     11.57 o
 -15  11   5       31.86       32.66     11.35 o
 -13  11   5        3.48       -0.29      6.81 o
 -11  11   5        0.46       -4.12      6.96 o
  -9  11   5        0.42        2.71      5.43 o
  -7  11   5      156.60      160.80     11.54 o
  -5  11   5        0.23        3.54      4.20 o
  -3  11   5       26.45       29.13      4.64 o
  -1  11   5      821.24      822.71     18.41 o
   1  11   5      574.92      574.23     15.84 o
   3  11   5        0.01       -3.24      3.24 o
   5  11   5      514.87      497.66     17.45 o
   7  11   5        0.09       -5.95      5.95 o
   9  11   5      690.06      790.31     23.20 o
  11  11   5      574.75      634.07     30.03 o
  13  11   5     1048.10     1183.90     57.72 o
  15  11   5       51.94       32.40     16.15 o
  17  11   5      224.10      182.83     22.56 o
 -16  12   5       11.78       23.78     14.28 o
 -14  12   5      124.42       81.04     21.20 o
 -12  12   5      201.71      206.41     17.02 o
 -10  12   5        0.27       -3.35      6.33 o
  -8  12   5        0.42        1.27      6.14 o
  -6  12   5        0.14        4.01      5.57 o
  -4  12   5      209.26      228.11     14.01 o
  -2  12   5      350.91      378.72     13.60 o
   0  12   5       32.48       25.18      5.47 o
   2  12   5       96.46       95.86      7.72 o
   4  12   5       43.30       42.65      9.99 o
   6  12   5      250.09      252.89     13.76 o
   8  12   5       16.53       18.76      8.67 o
  10  12   5      233.54      244.97     20.59 o
  12  12   5      147.51      102.27     16.98 o
  14  12   5      204.09      188.63     23.03 o
  16  12   5       14.79       17.22     12.04 o
 -15  13   5      235.63      249.01     33.18 o
 -13  13   5        0.53       10.60     13.42 o
 -11  13   5      283.09      270.45     24.38 o
  -9  13   5        4.28       -0.14      6.70 o
  -7  13   5       86.43       89.93     11.46 o
  -5  13   5      125.03      109.14     21.77 o
  -3  13   5       98.53       98.62     14.42 o
  -1  13   5       22.84       25.77      5.83 o
   1  13   5      433.56      407.75     16.56 o
   3  13   5        3.21        7.33      5.93 o
   5  13   5       93.86       99.95      9.58 o
   7  13   5      100.77      103.91      9.91 o
   9  13   5      195.41      185.24     17.16 o
  11  13   5       21.70       12.01     11.29 o
  13  13   5       12.26       14.53     27.66 o
  15  13   5       42.29       38.17     13.96 o
 -14  14   5        2.07        1.56     13.34 o
 -12  14   5       36.12       58.91     19.57 o
 -10  14   5       23.74       15.28      9.58 o
  -8  14   5      124.40      122.84     17.25 o
  -6  14   5       40.77       26.63     10.86 o
  -4  14   5       25.46       10.61      7.35 o
  -2  14   5       61.95       64.08      9.26 o
   0  14   5        0.41        5.64      4.70 o
   2  14   5      154.19      175.30     12.37 o
   4  14   5      139.13      154.05     11.85 o
   6  14   5       64.96       66.29      8.90 o
   8  14   5      150.93      190.78     24.21 o
  10  14   5      122.01      105.58     14.30 o
  12  14   5       49.19       62.57     12.14 o
  14  14   5        4.87       16.11      9.12 o
 -13  15   5       10.72        8.43     15.12 o
 -11  15   5       21.29       21.32     18.09 o
  -9  15   5        5.85        7.82     10.83 o
  -7  15   5      195.43      213.87     32.08 o
  -5  15   5        9.79       12.57      9.35 o
  -3  15   5       35.84       14.27     18.49 o
  -1  15   5      109.69       97.61     10.68 o
   1  15   5      120.66      106.82      9.22 o
   3  15   5       13.33       19.82      6.60 o
   5  15   5        0.18        0.97      5.81 o
   7  15   5        0.12        3.61      9.34 o
   9  15   5        1.54       23.21      8.87 o
  11  15   5       60.41       34.60     11.89 o
  13  15   5       24.87       31.97     11.51 o
 -12  16   5      376.21      467.59     50.15 o
 -10  16   5       26.88       57.04     21.43 o
  -8  16   5      223.20      193.91     19.26 o
  -6  16   5       22.96       15.47      9.09 o
  -4  16   5      339.72      337.84     22.65 o
  -2  16   5       92.32      126.15     11.84 o
   0  16   5      449.28      443.41     16.34 o
   2  16   5       19.86       43.66     12.84 o
   4  16   5       24.34       16.92      6.93 o
   6  16   5        7.54        9.68      6.62 o
   8  16   5        2.11       -6.39      9.22 o
  10  16   5        5.36       12.81      9.51 o
  -9  17   5        8.30       22.50     10.45 o
  -7  17   5        0.93        3.95      8.22 o
  -5  17   5       15.43        0.46      6.85 o
  -3  17   5       46.26       53.39      9.44 o
  -1  17   5       67.96       38.82      7.68 o
   1  17   5      642.11      630.68     21.91 o
   3  17   5        1.08       -2.82      6.33 o
   5  17   5       51.00       61.69      9.86 o
   7  17   5       17.80       32.97     10.03 o
   9  17   5       36.41       48.31     18.91 o
  -6  18   5        0.71        2.77      8.28 o
  -4  18   5        3.04        6.21      7.17 o
  -2  18   5       46.03       71.06     13.77 o
   0  18   5        1.36        6.70      7.66 o
   2  18   5        2.06        5.50      7.20 o
   4  18   5       71.17       37.92     12.96 o
 -22   0   6      216.61      175.92     32.43 o
 -20   0   6       75.39       42.82     19.56 o
 -18   0   6     2397.05     2430.73     59.50 o
 -16   0   6        4.86        5.66      7.65 o
 -14   0   6      124.85      177.81     16.37 o
 -12   0   6     1191.17      995.08     38.80 o
 -10   0   6     1154.24     1172.86     29.88 o
  -8   0   6       12.83        8.38      2.48 o
  -6   0   6       48.82       37.61      3.03 o
  -4   0   6    13872.60    14640.11    189.41 o
  -2   0   6        5.78       10.26      3.87 o
   0   0   6    11146.43    11579.94    115.36 o
   2   0   6     3448.22     3580.19     45.38 o
   4   0   6     4927.11     5570.83     66.37 o
   6   0   6     4019.29     3869.06     38.61 o
   8   0   6      956.35      866.62     16.84 o
  10   0   6     1072.97      965.16     19.34 o
  12   0   6        0.33       46.72      6.46 o
  14   0   6     1160.83     1116.11     39.95 o
  16   0   6     4525.34     4746.63     60.54 o
  18   0   6      789.49      747.70     28.61 o
  20   0   6     1721.17     1624.92     55.65 o
  22   0   6      309.99      271.57     39.67 o
 -23   1   6        1.50        1.67     12.35 o
 -21   1   6       55.53       28.87     12.99 o
 -19   1   6      400.23      459.10     22.50 o
 -17   1   6      798.46      847.77     36.89 o
 -15   1   6      101.06       96.90      9.67 o
 -13   1   6        1.71       10.66      5.00 o
 -11   1   6       64.69       65.15      6.99 o
  -9   1   6       37.83       27.85      5.11 o
  -7   1   6      371.89      492.72      8.03 o
  -5   1   6     3603.71     3962.89     31.23 o
  -3   1   6      284.83      281.11      5.04 o
  -1   1   6     6570.75     6775.00     46.80 o
   1   1   6     6635.57     6834.98     84.91 o
   3   1   6     1688.03     1685.00     16.10 o
   5   1   6     1777.85     1943.41     20.98 o
   7   1   6      388.97      374.76      8.02 o
   9   1   6      447.55      491.99      9.44 o
  11   1   6       29.16       52.24      4.57 o
  13   1   6     2671.21     2749.38     29.16 o
  15   1   6        3.71        6.06      4.36 o
  17   1   6      537.43      533.69     18.19 o
  19   1   6       34.00       53.71     12.11 o
  21   1   6      465.78      475.54     26.81 o
 -22   2   6        2.90        5.02     11.78 o
 -20   2   6      120.69      136.19     19.97 o
 -18   2   6      200.96      200.19     14.37 o
 -16   2   6      141.05      127.96     14.22 o
 -14   2   6        3.11        1.40      5.61 o
 -12   2   6        7.69       17.48      4.41 o
 -10   2   6      319.37      353.08      8.72 o
  -8   2   6     4814.10     5034.37     37.35 o
  -6   2   6       47.45       38.99      2.92 o
  -4   2   6     4722.33     5086.63     34.25 o
  -2   2   6      805.16      803.44      8.08 o
   0   2   6     5427.90     5392.81     38.66 o
   2   2   6     2096.52     2149.72     19.45 o
   4   2   6     2361.14     2473.26     21.73 o
   6   2   6      859.51      900.21     14.93 o
   8   2   6      417.48      465.62     10.04 o
  10   2   6       64.38       79.79      5.85 o
  12   2   6       82.61      128.95      8.11 o
  14   2   6      443.07      434.98     11.76 o
  16   2   6        1.13       -4.62      4.65 o
  18   2   6       21.44       25.50      8.00 o
  20   2   6       77.46       43.32     12.71 o
  22   2   6       64.10       74.19     17.43 o
 -23   3   6       60.31       49.70     16.47 o
 -21   3   6       89.27       93.15     18.01 o
 -19   3   6      268.57      283.27     26.16 o
 -17   3   6      448.69      460.09     17.62 o
 -15   3   6       25.38       33.22      8.98 o
 -13   3   6      680.74      675.61     21.52 o
 -11   3   6      660.36      696.36     12.92 o
  -9   3   6        9.35       10.69      2.60 o
  -7   3   6     5644.68     5898.07     41.60 o
  -5   3   6      735.55      802.26     12.45 o
  -3   3   6     3385.45     3654.59     24.47 o
  -1   3   6       36.18       70.60      3.74 o
   1   3   6      219.72      230.29      4.26 o
   3   3   6     2541.73     2733.60     22.44 o
   5   3   6       75.59       69.54      4.57 o
   7   3   6     1293.47     1433.78     19.44 o
   9   3   6        0.01       -1.34      3.03 o
  11   3   6       28.76       13.27      3.44 o
  13   3   6        8.81        9.51      3.60 o
  15   3   6       14.59       18.56      5.92 o
  17   3   6       19.45       25.56      6.60 o
  19   3   6       88.08      107.10     18.84 o
  21   3   6        9.67        7.99      9.66 o
 -22   4   6       95.93       93.61     19.43 o
 -20   4   6      263.21      226.58     24.87 o
 -18   4   6      512.10      517.46     21.77 o
 -16   4   6      888.91      889.97     23.71 o
 -14   4   6      459.96      506.92     14.72 o
 -12   4   6      329.01      248.77      8.98 o
 -10   4   6       71.71       51.76      4.54 o
  -8   4   6      190.63      251.06      7.32 o
  -6   4   6     3602.31     3608.60     29.55 o
  -4   4   6     2163.43     2341.07     17.38 o
  -2   4   6      246.04      248.19      4.74 o
   0   4   6     5764.65     6410.02     48.27 o
   2   4   6      256.97      309.21      6.58 o
   4   4   6     2876.54     2979.25     25.61 o
   6   4   6      640.62      577.12     11.66 o
   8   4   6      279.40      260.94      8.77 o
  10   4   6      428.38      367.33     10.65 o
  12   4   6     1715.47     1490.36     23.41 o
  14   4   6        4.00        8.45      3.71 o
  16   4   6        9.10       11.13      5.58 o
  18   4   6        0.44        4.39      6.48 o
  20   4   6       15.49       14.14     10.31 o
 -21   5   6      132.53      114.79     19.37 o
 -19   5   6       75.45      108.54     18.09 o
 -17   5   6       19.50       22.83     10.44 o
 -15   5   6      180.75      178.20     11.14 o
 -13   5   6        2.64        5.57      3.39 o
 -11   5   6        5.10        5.19      3.14 o
  -9   5   6       12.64       13.16      3.07 o
  -7   5   6     2678.93     2634.60     23.10 o
  -5   5   6       12.97       15.24      2.11 o
  -3   5   6      145.51      178.88      4.38 o
  -1   5   6     9127.72     9574.12     62.17 o
   1   5   6       11.16       18.58      3.43 o
   3   5   6      450.52      466.30      7.51 o
   5   5   6     2035.49     2038.05     19.40 o
   7   5   6      844.16      881.90     13.62 o
   9   5   6       16.54       10.94      3.73 o
  11   5   6      512.82      498.52     12.34 o
  13   5   6        6.54        6.44      4.02 o
  15   5   6       53.95       64.01      7.44 o
  17   5   6       65.38       90.71     10.54 o
  19   5   6       77.28       76.81     13.90 o
  21   5   6      121.19       81.10     22.54 o
 -22   6   6       70.56       46.94     15.99 o
 -20   6   6      593.35      666.78     35.29 o
 -18   6   6      193.22      195.16     17.09 o
 -16   6   6      118.79      130.47     10.38 o
 -14   6   6     1578.77     1538.12     23.18 o
 -12   6   6      445.97      425.69     11.47 o
 -10   6   6      132.55      134.24      7.13 o
  -8   6   6       18.80       17.38      3.11 o
  -6   6   6      748.50      724.98     10.58 o
  -4   6   6     1439.60     1478.26     14.33 o
  -2   6   6       51.53       47.33      3.99 o
   0   6   6     1748.57     1816.43     21.83 o
   2   6   6      158.76      170.48     18.57 o
   4   6   6       76.22       71.97      4.57 o
   6   6   6     1304.37     1295.54     15.46 o
   8   6   6       93.10      115.67      6.53 o
  10   6   6       74.51       44.46      4.94 o
  12   6   6      592.78      504.55     12.93 o
  14   6   6       94.80       81.04      8.10 o
  16   6   6       14.14        8.88      5.48 o
  18   6   6       28.13       44.36     22.91 o
  20   6   6      168.55      195.99     25.63 o
 -21   7   6        1.22       10.04     12.59 o
 -19   7   6      141.50      142.62     20.60 o
 -17   7   6      300.83      319.11     17.84 o
 -15   7   6      126.10      135.52      8.96 o
 -13   7   6      415.12      387.02     17.15 o
 -11   7   6      110.01       97.98      9.23 o
  -9   7   6       83.87       95.66      5.79 o
  -7   7   6      517.56      522.63     12.76 o
  -5   7   6       66.10       59.53      3.72 o
  -3   7   6     1297.48     1301.72     25.46 o
  -1   7   6      224.60      214.79      7.96 o
   1   7   6      174.20      168.29      8.22 o
   3   7   6       72.51       62.03      4.21 o
   5   7   6        0.01        1.60      2.17 o
   7   7   6     1207.44     1204.33     20.34 o
   9   7   6      176.28      188.76      9.39 o
  11   7   6       69.31       52.40      6.16 o
  13   7   6      467.34      474.41     22.97 o
  15   7   6      218.74      206.44     17.26 o
  17   7   6      297.95      284.69     26.29 o
  19   7   6       27.47       20.44     27.88 o
 -20   8   6       53.27       30.12     14.30 o
 -18   8   6       25.38       21.46     12.45 o
 -16   8   6       36.31       34.65      9.39 o
 -14   8   6       57.35       46.02      7.20 o
 -12   8   6      412.88      427.45     12.30 o
 -10   8   6      145.04      125.04      8.21 o
  -8   8   6      504.52      500.71     11.78 o
  -6   8   6        0.59        0.87      2.80 o
  -4   8   6      209.38      222.22      8.59 o
  -2   8   6      454.19      482.40     10.99 o
   0   8   6       98.51       66.71      5.98 o
   2   8   6       11.65       15.74      3.94 o
   4   8   6      166.48      218.29     10.04 o
   6   8   6      403.91      431.60     18.57 o
   8   8   6       49.53       48.36      8.71 o
  10   8   6       10.42        9.64      5.13 o
  12   8   6        0.09        3.58      6.66 o
  14   8   6        0.33        0.32     10.71 o
  16   8   6      100.16      102.89     17.33 o
  18   8   6      291.58      277.07     27.06 o
 -19   9   6      132.58      124.70     28.62 o
 -17   9   6       28.34       44.19     19.81 o
 -15   9   6       94.49      102.96     12.61 o
 -13   9   6      119.97       96.88     10.29 o
 -11   9   6       95.39      114.32      9.13 o
  -9   9   6        3.05       -0.82      3.97 o
  -7   9   6        9.78        1.66      4.21 o
  -5   9   6       56.58       37.56      5.71 o
  -3   9   6      225.78      216.21      8.56 o
  -1   9   6     4152.86     3945.71     40.81 o
   1   9   6       64.57       81.28      7.72 o
   3   9   6     2099.02     2022.00     24.48 o
   5   9   6        3.45        1.43      3.66 o
   7   9   6      227.70      228.68     13.26 o
   9   9   6        1.06       -0.78      4.14 o
  11   9   6       19.79       20.37      6.36 o
  13   9   6      129.70      133.90     19.10 o
  15   9   6       24.43       12.17     15.19 o
  17   9   6      223.46      250.09     25.06 o
  19   9   6       23.42       25.79     27.79 o
 -18  10   6        0.24       -5.36     16.44 o
 -16  10   6       86.35       76.90     13.85 o
 -14  10   6       66.31       59.42     10.85 o
 -12  10   6       88.44       77.23     13.61 o
 -10  10   6       14.39        9.09      4.66 o
  -8  10   6     1331.71     1226.96     22.72 o
  -6  10   6      540.83      434.46     25.89 o
  -4  10   6     2607.35     2295.99     45.23 o
  -2  10   6      231.24      203.03     10.47 o
   0  10   6     3694.17     3555.86     40.08 o
   2  10   6      722.53      705.39     14.72 o
   4  10   6     1261.07     1201.51     22.58 o
   6  10   6     2313.06     2320.15     33.04 o
   8  10   6       57.79       62.55      8.42 o
  10  10   6      415.90      419.66     16.50 o
  12  10   6     1162.69     1061.62     32.04 o
  14  10   6      334.19      331.18     27.08 o
  16  10   6      568.41      572.69     32.13 o
  18  10   6        3.01       12.11     12.19 o
 -17  11   6       12.53        8.85     17.41 o
 -15  11   6       14.97       20.75     10.58 o
 -13  11   6        8.80        4.78      7.73 o
 -11  11   6      243.86      227.96     14.73 o
  -9  11   6      286.38      273.34     16.15 o
  -7  11   6      196.54      179.29     12.47 o
  -5  11   6      436.06      337.05     15.96 o
  -3  11   6     1123.85     1033.68     20.27 o
  -1  11   6      334.78      277.61     11.62 o
   1  11   6      389.97      336.51     12.59 o
   3  11   6        1.30        9.21      6.76 o
   5  11   6        0.10        3.86      4.60 o
   7  11   6     1026.10      990.39     22.23 o
   9  11   6       24.10       39.92      7.96 o
  11  11   6     1690.09     1708.91     41.02 o
  13  11   6      176.23      168.20     20.53 o
  15  11   6      402.24      372.71     35.28 o
  17  11   6      219.35      187.66     23.48 o
 -16  12   6       36.42       41.81     17.34 o
 -14  12   6        1.97       -7.00     11.48 o
 -12  12   6       17.41        3.14      8.06 o
 -10  12   6       11.16        5.42      7.32 o
  -8  12   6       21.84       13.47      6.52 o
  -6  12   6      209.10      178.56     12.62 o
  -4  12   6       96.00      110.90      7.70 o
  -2  12   6      263.56      252.79     17.43 o
   0  12   6       11.80       16.28      5.52 o
   2  12   6       38.31       38.97      9.10 o
   4  12   6       14.74       19.35      5.70 o
   6  12   6       34.62       36.11      6.78 o
   8  12   6       48.19       35.40      9.11 o
  10  12   6        0.02        2.96      8.62 o
  12  12   6      229.17      249.86     34.10 o
  14  12   6        6.56        6.39     10.73 o
  16  12   6       48.20       39.59     14.23 o
 -15  13   6        0.30       -7.39     11.69 o
 -13  13   6      178.09      142.68     26.06 o
 -11  13   6      161.80      168.72     16.51 o
  -9  13   6       17.02       15.25      8.24 o
  -7  13   6       59.04       62.98     15.21 o
  -5  13   6      240.61      221.44     18.27 o
  -3  13   6       20.02       18.65      5.01 o
  -1  13   6        1.53       -0.40      4.15 o
   1  13   6       13.78        5.66      4.54 o
   3  13   6        0.74       -5.61      5.63 o
   5  13   6        2.25        5.80      5.26 o
   7  13   6      359.91      384.18     25.10 o
   9  13   6       13.18       13.54      7.11 o
  11  13   6      191.88      230.60     30.55 o
  13  13   6        0.16        1.42      8.24 o
  15  13   6       22.88       21.69     13.52 o
 -14  14   6       43.99       30.20     17.71 o
 -12  14   6        0.05        3.36     17.90 o
 -10  14   6        1.17       -3.15      8.85 o
  -8  14   6        4.31       -1.43      9.01 o
  -6  14   6       77.20       53.95      9.16 o
  -4  14   6        9.01       -6.93      6.93 o
  -2  14   6        8.83       11.19      4.68 o
   0  14   6      111.65       87.22      8.12 o
   2  14   6      526.73      528.37     22.23 o
   4  14   6       57.68       59.06      9.20 o
   6  14   6      426.33      414.91     20.06 o
   8  14   6       56.76       73.74      9.63 o
  10  14   6        8.34       -3.03      7.42 o
  12  14   6        1.02        6.17     13.19 o
  14  14   6       92.12      117.33     22.96 o
 -13  15   6      275.04      260.61     38.22 o
 -11  15   6      145.60      136.63     20.42 o
  -9  15   6      266.24      291.10     27.32 o
  -7  15   6       10.25        4.98      8.36 o
  -5  15   6        2.47        7.40      6.92 o
  -3  15   6      111.21      105.20     12.21 o
  -1  15   6        1.31       -4.45      6.02 o
   1  15   6      117.36      112.48     10.86 o
   3  15   6      127.15      152.03     12.54 o
   5  15   6      325.36      322.20     17.45 o
   7  15   6       91.37      101.09     11.21 o
   9  15   6       45.08       45.93     10.27 o
  11  15   6        9.58       26.56     10.18 o
 -12  16   6       80.55       74.15     24.22 o
 -10  16   6       71.05       41.13     14.50 o
  -8  16   6        6.77       -7.55      7.65 o
  -6  16   6        1.04        5.54      7.76 o
  -4  16   6       20.31       40.17      9.61 o
  -2  16   6        1.65        6.60      6.35 o
   0  16   6       30.35        7.64      8.10 o
   2  16   6       12.39       12.65      6.87 o
   4  16   6       95.20      105.91     11.42 o
   6  16   6       18.98       23.01      7.59 o
   8  16   6        1.92       11.08      8.05 o
  10  16   6        6.21       -8.57     16.85 o
  -9  17   6        1.76       10.14      8.70 o
  -7  17   6       10.32       11.21      8.48 o
  -5  17   6       10.64       -0.73      7.20 o
  -3  17   6       20.86       21.87      7.77 o
  -1  17   6        9.61        6.91      7.34 o
   1  17   6       63.49       35.40      9.46 o
   3  17   6       93.81       92.58     11.12 o
   5  17   6        9.80       18.19      7.58 o
   7  17   6       83.41       94.50     13.29 o
  -6  18   6        3.92        4.72     15.17 o
  -4  18   6        6.14        7.41      7.35 o
  -2  18   6       66.56       54.70     11.36 o
   0  18   6      130.63      155.74     18.42 o
   2  18   6        3.41       23.07      7.94 o
   4  18   6      104.18      106.70     12.12 o
 -23   1   7        0.73        1.34     16.13 o
 -21   1   7      527.39      494.28     31.61 o
 -19   1   7       60.76       62.12     14.68 o
 -17   1   7       84.18       64.67      9.00 o
 -15   1   7        9.08        7.84      5.69 o
 -13   1   7      790.89      660.27     25.47 o
 -11   1   7        5.10       19.80      4.22 o
  -9   1   7      217.54      272.64      7.27 o
  -7   1   7     4983.84     5343.76     32.28 o
  -5   1   7     1417.26     1541.43     13.13 o
  -3   1   7     1599.83     1802.97     15.44 o
  -1   1   7     1643.22     1780.83     19.90 o
   1   1   7       28.83       52.56      5.63 o
   3   1   7     1042.80     1054.81     14.19 o
   5   1   7     1287.50     1327.05     15.79 o
   7   1   7      214.14      212.94      6.44 o
   9   1   7     1077.18     1107.69     15.96 o
  11   1   7     4118.54     3830.02     31.97 o
  13   1   7     2270.29     2048.30     25.15 o
  15   1   7     2617.06     2579.35     29.76 o
  17   1   7      461.05      442.61     15.21 o
  19   1   7     1060.39     1038.39     67.54 o
  21   1   7      293.54      322.95     31.30 o
 -22   2   7       23.77       13.43     13.23 o
 -20   2   7      413.94      431.68     30.61 o
 -18   2   7      762.78      827.75     24.33 o
 -16   2   7       39.78       41.38      7.54 o
 -14   2   7        1.53        7.32      5.15 o
 -12   2   7      384.14      341.65     11.34 o
 -10   2   7      187.42      194.57      7.21 o
  -8   2   7     2269.62     2485.13     21.41 o
  -6   2   7      863.40      958.22     12.54 o
  -4   2   7     3321.10     3573.43     20.95 o
  -2   2   7     3529.23     3636.81     22.97 o
   0   2   7    18478.83    19856.94    111.85 o
   2   2   7      101.16      121.38      6.13 o
   4   2   7      206.20      184.65      5.52 o
   6   2   7       53.46       61.89      4.14 o
   8   2   7      296.10      320.34      8.77 o
  10   2   7      128.60      180.83      8.09 o
  12   2   7       64.03       69.95      6.22 o
  14   2   7      501.35      520.13     12.79 o
  16   2   7      616.52      634.11     20.57 o
  18   2   7      209.64      218.04     16.15 o
  20   2   7      145.14      155.31     18.09 o
 -21   3   7       12.85        2.33     10.95 o
 -19   3   7       45.28       24.96     13.21 o
 -17   3   7       10.42       10.98      6.21 o
 -15   3   7      514.42      466.74     16.84 o
 -13   3   7     1615.53     1488.41     24.24 o
 -11   3   7      213.48      122.53      6.76 o
  -9   3   7      102.31      101.29      5.71 o
  -7   3   7      543.61      598.66      9.52 o
  -5   3   7     1500.52     1565.53     13.66 o
  -3   3   7      631.64      666.33      6.99 o
  -1   3   7        0.37        2.52      1.15 o
   1   3   7        0.76        6.30      1.90 o
   3   3   7      361.47      308.36      5.58 o
   5   3   7     2527.11     2648.89     22.34 o
   7   3   7        7.07        2.71      2.53 o
   9   3   7      219.55      237.43      8.93 o
  11   3   7     2524.00     2122.86     26.02 o
  13   3   7      324.62      240.80      9.53 o
  15   3   7       59.49       50.89      6.59 o
  17   3   7      150.14      184.91     12.80 o
  19   3   7       66.00       65.86     16.78 o
  21   3   7        6.97       18.37     11.12 o
 -22   4   7        2.74        8.42     12.18 o
 -20   4   7        7.40       19.46     12.53 o
 -18   4   7       81.11       94.03     11.61 o
 -16   4   7      310.61      328.66     16.08 o
 -14   4   7       49.71       56.47      6.90 o
 -12   4   7      101.38      112.26      6.99 o
 -10   4   7      784.27      743.54     13.33 o
  -8   4   7        5.01        4.80      2.32 o
  -6   4   7      352.42      436.37      8.32 o
  -4   4   7      498.82      626.92      8.16 o
  -2   4   7       55.68       67.54      3.13 o
   0   4   7      113.86       90.11      4.54 o
   2   4   7     1831.52     2017.86     17.09 o
   4   4   7      120.24      152.69      5.23 o
   6   4   7      316.54      327.87      8.84 o
   8   4   7      171.60      168.35      8.10 o
  10   4   7      368.52      363.54     10.31 o
  12   4   7       62.47       65.34      5.59 o
  14   4   7       61.26       48.12      5.56 o
  16   4   7        5.36        7.95      5.68 o
  18   4   7        1.63       11.23      8.07 o
  20   4   7        6.93        0.12      9.99 o
 -21   5   7      668.15      647.22     36.30 o
 -19   5   7      481.79      463.40     29.11 o
 -17   5   7      685.55      697.95     27.30 o
 -15   5   7     2101.89     2037.62     31.41 o
 -13   5   7        0.20        2.67      3.41 o
 -11   5   7     3254.51     3144.78     31.55 o
  -9   5   7      979.99      920.96     20.94 o
  -7   5   7       92.71       76.68      5.03 o
  -5   5   7     2591.27     2454.57     19.16 o
  -3   5   7        6.26        2.99      2.72 o
  -1   5   7       27.31       24.73      3.00 o
   1   5   7     1434.78     1685.42     20.46 o
   3   5   7        8.39       15.21      3.32 o
   5   5   7     4519.59     4704.65     37.58 o
   7   5   7       10.30       20.00      3.30 o
   9   5   7      902.51      903.44     15.33 o
  11   5   7       72.86       79.56      8.27 o
  13   5   7      195.64      204.07      9.41 o
  15   5   7      109.14      119.98      9.93 o
  17   5   7      380.99      417.58     18.05 o
  19   5   7        1.54        0.41      8.06 o
  21   5   7       18.28       -1.17     19.02 o
 -20   6   7      916.12      950.03     50.22 o
 -18   6   7      532.09      556.93     24.06 o
 -16   6   7     2233.33     2282.15     40.66 o
 -14   6   7      605.58      570.73     14.30 o
 -12   6   7     1558.49     1491.41     21.61 o
 -10   6   7     1093.49     1022.92     16.50 o
  -8   6   7      141.95      154.09      6.46 o
  -6   6   7      556.95      625.34     14.28 o
  -4   6   7      108.52      121.10      4.38 o
  -2   6   7       13.61       10.94      2.57 o
   0   6   7     5239.84     5346.94     50.55 o
   2   6   7      926.90      988.04     16.34 o
   4   6   7      386.63      417.67      9.41 o
   6   6   7      397.16      469.92     17.07 o
   8   6   7      133.07      153.35      8.16 o
  10   6   7       91.67      124.99      7.38 o
  12   6   7       11.48       10.70      4.02 o
  14   6   7      812.62      825.94     19.81 o
  16   6   7       24.68       21.90     11.85 o
  18   6   7     1429.46     1529.80     49.60 o
  20   6   7        6.34       -0.85     13.56 o
 -21   7   7      185.07      176.26     24.11 o
 -19   7   7      174.04      172.52     21.40 o
 -17   7   7      293.57      314.35     19.45 o
 -15   7   7       48.20       45.23     11.27 o
 -13   7   7     2490.53     2414.78     29.73 o
 -11   7   7       14.38       24.97      4.28 o
  -9   7   7      687.12      717.13     12.75 o
  -7   7   7      271.81      289.46      8.34 o
  -5   7   7     1224.50     1176.86     15.08 o
  -3   7   7        2.29       -1.07      2.71 o
  -1   7   7       57.77       30.82      3.78 o
   1   7   7      650.91      713.24     14.37 o
   3   7   7      242.40      295.65     16.70 o
   5   7   7     1071.39     1109.65     20.26 o
   7   7   7       44.27       29.03      5.16 o
   9   7   7        0.48        4.57      4.52 o
  11   7   7      709.90      580.31     20.35 o
  13   7   7     1063.75      997.44     38.93 o
  15   7   7        9.18        4.93      7.94 o
  17   7   7      475.87      550.37     31.09 o
  19   7   7        1.77       28.05     19.05 o
 -20   8   7      143.31      167.58     22.48 o
 -18   8   7      275.60      304.18     26.99 o
 -16   8   7      128.03      121.07     15.16 o
 -14   8   7      143.81      135.44     12.74 o
 -12   8   7      664.99      701.09     20.96 o
 -10   8   7      719.32      698.04     16.81 o
  -8   8   7       62.99       66.13      6.53 o
  -6   8   7     1807.63     1722.84     28.40 o
  -4   8   7      635.92      634.16     12.74 o
  -2   8   7        7.92       13.28      3.34 o
   0   8   7       16.55       42.21      5.61 o
   2   8   7       69.83       63.09      6.54 o
   4   8   7      812.25      762.75     17.07 o
   6   8   7      785.58      796.90     17.40 o
   8   8   7       12.95        9.16      4.84 o
  10   8   7      203.22      208.06     13.10 o
  12   8   7      401.48      378.05     16.15 o
  14   8   7      299.52      291.58     20.39 o
  16   8   7      272.02      300.26     26.34 o
  18   8   7      153.58      161.80     21.24 o
 -19   9   7       10.08        2.82     17.02 o
 -17   9   7      206.74      218.88     33.47 o
 -15   9   7       45.87       40.48      9.49 o
 -13   9   7      553.77      538.20     18.48 o
 -11   9   7      551.14      536.73     15.79 o
  -9   9   7       42.40       59.24      6.97 o
  -7   9   7     1464.94     1332.09     26.11 o
  -5   9   7     1334.90     1207.14     24.04 o
  -3   9   7     1752.72     1659.80     24.23 o
  -1   9   7       67.90       46.98      5.79 o
   1   9   7      107.95       80.62      7.06 o
   3   9   7      753.51      744.61     16.89 o
   5   9   7      648.62      621.89     15.92 o
   7   9   7      964.32      983.48     23.73 o
   9   9   7      730.57      711.11     20.32 o
  11   9   7       23.99       14.94      7.13 o
  13   9   7      133.67      118.75     15.53 o
  15   9   7      254.89      260.37     24.88 o
  17   9   7       69.03       63.42     26.68 o
 -18  10   7      235.42      295.36     40.91 o
 -16  10   7       52.00       22.35     16.74 o
 -14  10   7      610.61      568.37     23.23 o
 -12  10   7       36.08       23.68      6.65 o
 -10  10   7      236.53      194.34     11.68 o
  -8  10   7       31.34       40.44      7.14 o
  -6  10   7       12.61       22.85      5.85 o
  -4  10   7      288.19      276.35      9.86 o
  -2  10   7       65.68       48.44      6.11 o
   0  10   7      725.69      655.64     16.34 o
   2  10   7       61.74       68.54      7.15 o
   4  10   7        3.49       -0.17      4.32 o
   6  10   7      156.62      156.70     16.66 o
   8  10   7       26.22       24.91      5.97 o
  10  10   7       76.38       96.74     11.66 o
  12  10   7       24.68       32.43      9.70 o
  14  10   7      180.16      147.55     35.41 o
  16  10   7      337.10      379.89     40.96 o
  18  10   7      149.90      141.18     20.43 o
 -17  11   7      258.39      302.80     39.23 o
 -15  11   7        0.02       -0.53     12.98 o
 -13  11   7        1.90        9.68      7.10 o
 -11  11   7        4.49        3.48      5.06 o
  -9  11   7       99.38       91.05      8.74 o
  -7  11   7       44.87       48.44      8.42 o
  -5  11   7       32.48       17.55      5.54 o
  -3  11   7      259.86      260.91     10.33 o
  -1  11   7      191.10      183.35     13.37 o
   1  11   7      142.96      133.42     10.42 o
   3  11   7       12.53        7.58      4.86 o
   5  11   7      210.28      207.84     12.43 o
   7  11   7      172.52      198.62     12.42 o
   9  11   7       75.57       76.10      8.83 o
  11  11   7       25.53       31.13      9.16 o
  13  11   7      192.13      186.75     22.41 o
  15  11   7       59.49       87.22     17.63 o
  17  11   7       55.46       48.70     15.32 o
 -16  12   7       17.81        9.21     14.27 o
 -14  12   7      245.69      215.09     22.19 o
 -12  12   7      117.41      108.99     11.88 o
 -10  12   7       12.69       13.21      6.51 o
  -8  12   7      463.80      460.67     15.53 o
  -6  12   7      172.15      168.30     12.33 o
  -4  12   7       79.19       62.58     10.80 o
  -2  12   7        4.32       10.14      5.94 o
   0  12   7      698.81      731.66     22.74 o
   2  12   7       83.06       71.34      7.95 o
   4  12   7      440.03      440.66     15.48 o
   6  12   7      232.04      250.73     14.28 o
   8  12   7        5.12       -0.28      5.42 o
  10  12   7      228.36      231.85     18.74 o
  12  12   7       17.91       11.87      8.80 o
  14  12   7      204.63      203.73     19.02 o
  16  12   7        0.82        7.77     10.33 o
 -15  13   7       18.70       51.07     19.80 o
 -13  13   7       16.14       25.19     15.19 o
 -11  13   7        8.54        7.65      8.55 o
  -9  13   7       10.96       23.57      8.40 o
  -7  13   7       30.81       36.95      9.17 o
  -5  13   7       32.11       51.80     10.90 o
  -3  13   7       12.27       11.18      5.29 o
  -1  13   7       70.80       41.37      7.32 o
   1  13   7       18.44       19.79      6.81 o
   3  13   7       50.19       39.68      7.15 o
   5  13   7       14.81       13.52      6.00 o
   7  13   7        5.50        6.90      5.70 o
   9  13   7       88.94       85.29      9.52 o
  11  13   7       20.67       26.42      9.44 o
  13  13   7      144.63      129.87     16.21 o
  15  13   7       16.67       35.56     11.29 o
 -14  14   7      231.51      298.52     38.92 o
 -12  14   7        3.41        4.31      9.68 o
 -10  14   7      185.85      186.36     23.99 o
  -8  14   7        1.14        0.26      7.54 o
  -6  14   7       84.77       75.05      9.19 o
  -4  14   7       50.48       40.17      8.61 o
  -2  14   7      193.19      180.69     11.10 o
   0  14   7       73.84       47.70      8.40 o
   2  14   7        0.10        4.64      5.63 o
   4  14   7       20.16       18.94      6.59 o
   6  14   7        2.18        3.45      6.09 o
   8  14   7        0.79       15.00      6.63 o
  10  14   7        0.06        5.64      8.68 o
  12  14   7       50.37       56.99     12.40 o
 -13  15   7        3.02       16.07     16.10 o
 -11  15   7      241.70      222.10     52.21 o
  -9  15   7       13.34       10.23      9.12 o
  -7  15   7      320.27      344.79     20.10 o
  -5  15   7       83.57       80.63     11.39 o
  -3  15   7      334.22      383.59     20.76 o
  -1  15   7      207.40      175.02     12.04 o
   1  15   7      148.73      175.05     13.19 o
   3  15   7      189.26      185.59     13.34 o
   5  15   7       88.57       85.68     10.31 o
   7  15   7        1.25        3.21      6.53 o
   9  15   7       15.36       15.78      7.97 o
  11  15   7        7.54       17.85     19.50 o
 -10  16   7      272.49      304.67     21.14 o
  -8  16   7       59.89       44.01     14.25 o
  -6  16   7      376.85      393.63     23.09 o
  -4  16   7      117.53      137.02     18.58 o
  -2  16   7        1.92       -5.69      5.69 o
   0  16   7      213.51      224.79     18.87 o
   2  16   7       23.32       16.12      9.36 o
   4  16   7       64.08       80.98     10.40 o
   6  16   7      222.53      238.03     16.24 o
   8  16   7       70.20       66.65     11.30 o
  10  16   7       48.19       22.28     20.17 o
  -9  17   7        3.29       21.11      9.37 o
  -7  17   7       54.90       32.17     12.15 o
  -5  17   7        3.65       17.92      9.57 o
  -3  17   7        3.50        9.67      7.24 o
  -1  17   7       63.50       48.58     11.69 o
   1  17   7        2.99       -6.44      6.44 o
   3  17   7        1.58        5.07      9.78 o
   5  17   7        0.19        9.18      7.62 o
   7  17   7      129.86      132.89     19.84 o
  -4  18   7       44.59       31.56     11.45 o
  -2  18   7        5.59        7.70      8.70 o
   0  18   7        7.45       23.65     10.60 o
   2  18   7        0.01        5.72     12.38 o
 -22   0   8      227.62      342.05     44.53 o
 -20   0   8       18.07      -11.51     11.51 o
 -18   0   8      222.57      226.97     22.01 o
 -16   0   8        0.00        3.45      7.68 o
 -14   0   8     5973.38     5399.46    114.87 o
 -12   0   8     1499.71     1193.97     33.61 o
 -10   0   8     4250.08     4397.90     52.33 o
  -8   0   8      199.08      199.68      6.82 o
  -6   0   8    11230.59    13265.37    128.43 o
  -4   0   8        5.35        8.87      2.97 o
  -2   0   8     7326.36     8988.89     96.35 o
   0   0   8    10398.56    11775.07    122.40 o
   2   0   8     4416.15     4726.28     85.15 o
   4   0   8     7430.45     8096.31     92.92 o
   6   0   8        0.73        3.68      5.18 o
   8   0   8      458.65      381.80     12.96 o
  10   0   8      349.67      229.75     10.66 o
  12   0   8      262.66      142.13     10.30 o
  14   0   8      612.81      587.76     18.27 o
  16   0   8       14.69       25.28      7.79 o
  18   0   8       23.60       55.43     21.11 o
  20   0   8      335.84      304.68     41.44 o
 -21   1   8       31.07       35.99     14.65 o
 -19   1   8       62.96       45.26     13.99 o
 -17   1   8       41.72       35.84      7.64 o
 -15   1   8       12.62       21.98      6.58 o
 -13   1   8     1728.21     1537.09     28.23 o
 -11   1   8      193.89      170.60      8.73 o
  -9   1   8      194.04      177.38      6.59 o
  -7   1   8     1853.04     2057.22     15.14 o
  -5   1   8     1814.62     1982.71     15.24 o
  -3   1   8     1969.58     2058.92     20.22 o
  -1   1   8    20991.10    24198.35    145.74 o
   1   1   8      964.29     1167.32     19.95 o
   3   1   8     1360.97     1463.42     17.96 o
   5   1   8      235.94      313.22      7.72 o
   7   1   8       64.01       43.22      3.75 o
   9   1   8      163.43      149.08      7.06 o
  11   1   8       50.03       65.11      5.44 o
  13   1   8      153.60      124.17      9.63 o
  15   1   8      381.24      395.63     12.22 o
  17   1   8      842.15      860.51     20.65 o
  19   1   8       27.08       23.75     13.61 o
  21   1   8      658.61      733.36     38.49 o
 -22   2   8      196.45      202.88     25.68 o
 -20   2   8       26.21       15.91     12.33 o
 -18   2   8        5.68       11.77      6.85 o
 -16   2   8        1.57        6.48      5.29 o
 -14   2   8      260.99      207.09     12.89 o
 -12   2   8       13.23       22.52      4.66 o
 -10   2   8       64.51       77.47      5.28 o
  -8   2   8        6.22        9.86      2.34 o
  -6   2   8     1968.91     2227.00     15.56 o
  -4   2   8     1414.28     1539.51     13.07 o
  -2   2   8     3950.23     4445.65     30.80 o
   0   2   8      952.46     1121.69     19.57 o
   2   2   8      853.76      972.29     24.96 o
   4   2   8     3558.64     3598.71     26.91 o
   6   2   8      419.36      450.72      8.59 o
   8   2   8      768.72      810.08     22.15 o
  10   2   8      218.28      200.84      7.99 o
  12   2   8      536.56      449.33     12.34 o
  14   2   8       78.21       63.29      6.22 o
  16   2   8      539.76      540.03     14.21 o
  18   2   8      298.62      292.55     19.92 o
  20   2   8       49.24       68.73     13.99 o
 -21   3   8        0.10      -10.18     10.18 o
 -19   3   8       28.64       41.51     13.27 o
 -17   3   8       12.11       11.48      6.58 o
 -15   3   8      218.33      189.92     12.88 o
 -13   3   8      109.51      116.19      8.34 o
 -11   3   8      113.01      131.79      7.11 o
  -9   3   8      198.31      215.84      8.02 o
  -7   3   8       74.68       95.13      4.77 o
  -5   3   8      582.87      630.03      7.72 o
  -3   3   8     3505.45     3831.41     26.16 o
  -1   3   8       64.42       63.63      2.72 o
   1   3   8     2057.59     2192.20     19.65 o
   3   3   8      213.44      210.06      5.07 o
   5   3   8      145.56      145.57      5.40 o
   7   3   8      613.07      655.16     11.78 o
   9   3   8        0.81        2.34      3.10 o
  11   3   8      750.18      917.39     17.05 o
  13   3   8       34.08       29.00      4.78 o
  15   3   8      213.11      204.13     10.16 o
  17   3   8       27.59       35.30      8.11 o
  19   3   8      143.51      128.37     20.97 o
  21   3   8       13.84       33.37     12.10 o
 -22   4   8       11.90       -0.59     12.03 o
 -20   4   8      233.33      212.43     24.09 o
 -18   4   8      493.13      547.90     23.48 o
 -16   4   8     1435.59     1387.86     29.83 o
 -14   4   8      507.53      464.47     14.55 o
 -12   4   8     5414.34     5061.23     43.65 o
 -10   4   8     2254.43     2300.42     23.14 o
  -8   4   8      304.09      258.89      7.14 o
  -6   4   8     1664.06     1629.42     19.08 o
  -4   4   8        5.53        6.46      1.51 o
  -2   4   8      546.87      596.30      7.76 o
   0   4   8      943.40      960.11      8.75 o
   2   4   8       11.91       12.02      1.94 o
   4   4   8     1252.90     1351.81     16.09 o
   6   4   8     1401.51     1435.30     17.94 o
   8   4   8      180.32      233.42      8.06 o
  10   4   8        2.55       -1.47      3.22 o
  12   4   8      208.60      160.35      8.26 o
  14   4   8      251.24      224.18     10.26 o
  16   4   8        6.19        4.73      5.26 o
  18   4   8      451.54      548.15     24.92 o
  20   4   8        4.80        8.74     10.41 o
 -21   5   8       13.41       -1.79     12.10 o
 -19   5   8      286.33      295.96     27.65 o
 -17   5   8      309.29      330.16     17.29 o
 -15   5   8      206.41      239.58     13.40 o
 -13   5   8       13.22        7.01      4.19 o
 -11   5   8     2426.32     2320.34     26.49 o
  -9   5   8      154.39      144.34      7.13 o
  -7   5   8     2095.86     2084.66     21.05 o
  -5   5   8      836.81      776.63     10.13 o
  -3   5   8        7.28        9.44      1.66 o
  -1   5   8     4067.17     4310.52     34.58 o
   1   5   8     2038.97     2236.48     24.83 o
   3   5   8        1.58        2.90      2.83 o
   5   5   8     1035.74     1069.00     14.99 o
   7   5   8       19.05       16.11      3.04 o
   9   5   8      722.59      726.73     14.00 o
  11   5   8       12.72        6.55      4.41 o
  13   5   8       29.63       26.17      6.69 o
  15   5   8        0.49       -1.68      4.80 o
  17   5   8        0.74       14.12      9.01 o
  19   5   8       51.76       39.62     15.16 o
 -20   6   8        0.33       -8.22     10.66 o
 -18   6   8       56.14       79.21     16.06 o
 -16   6   8      275.12      253.02     13.94 o
 -14   6   8       61.14       52.19      6.80 o
 -12   6   8       11.14       31.88      4.90 o
 -10   6   8      653.78      643.78     17.63 o
  -8   6   8      340.16      342.29     10.26 o
  -6   6   8        7.60        2.80      2.81 o
  -4   6   8      112.84      119.98      4.10 o
  -2   6   8       67.97       87.94      5.30 o
   0   6   8     2163.98     2252.16     25.81 o
   2   6   8     1742.09     1816.49     23.39 o
   4   6   8     1203.52     1222.61     15.79 o
   6   6   8       24.80       35.94      4.28 o
   8   6   8     1262.41     1215.93     20.28 o
  10   6   8      247.42      176.50     14.20 o
  12   6   8     1239.54     1132.60     25.51 o
  14   6   8       83.03       67.55     11.17 o
  16   6   8       62.19       68.24     15.35 o
  18   6   8       32.75       44.72     15.16 o
  20   6   8        0.95      -12.73     12.73 o
 -21   7   8       97.95       86.44     19.00 o
 -19   7   8      167.94      206.71     23.85 o
 -17   7   8      139.25      125.88     17.59 o
 -15   7   8        2.67        4.05      5.66 o
 -13   7   8       24.65       43.24      5.56 o
 -11   7   8       82.18       59.56      8.84 o
  -9   7   8        2.34        7.82      2.94 o
  -7   7   8      101.93      104.65      7.79 o
  -5   7   8      778.47      754.23     13.54 o
  -3   7   8      445.65      413.09      9.96 o
  -1   7   8     1015.63     1084.89     16.21 o
   1   7   8     2193.82     2197.66     27.01 o
   3   7   8      274.42      266.71     10.39 o
   5   7   8       22.61       27.86      5.55 o
   7   7   8      111.26      107.60      8.10 o
   9   7   8      143.49      122.55      8.85 o
  11   7   8      249.62      274.80     15.30 o
  13   7   8      101.08       60.46      8.88 o
  15   7   8        0.02        0.69     17.46 o
  17   7   8      472.03      550.66     30.48 o
  19   7   8       13.82       -6.38     12.03 o
 -20   8   8       38.67       48.36     22.27 o
 -18   8   8      264.44      305.20     40.65 o
 -16   8   8      233.77      272.29     24.06 o
 -14   8   8      132.30      115.40     10.93 o
 -12   8   8       80.95       59.43      8.04 o
 -10   8   8       93.80       80.76      7.56 o
  -8   8   8      289.03      283.04     12.86 o
  -6   8   8      775.87      776.31     22.71 o
  -4   8   8      618.64      617.93     16.09 o
  -2   8   8      806.04      823.06     14.85 o
   0   8   8      112.87      116.15      7.66 o
   2   8   8      129.59      134.46      8.70 o
   4   8   8     1302.79     1368.12     25.42 o
   6   8   8     1111.78     1142.85     21.27 o
   8   8   8      138.94      151.56      9.84 o
  10   8   8       11.99        5.89      5.42 o
  12   8   8       81.82       73.13      9.45 o
  14   8   8       38.53       33.00     10.12 o
  16   8   8       39.82       28.77     12.80 o
  18   8   8      249.59      230.82     25.53 o
 -19   9   8       16.13       36.73     20.31 o
 -17   9   8        0.97       21.22     17.33 o
 -15   9   8       82.36       54.55     10.72 o
 -13   9   8      191.34      192.99     17.49 o
 -11   9   8       13.41       34.15      6.23 o
  -9   9   8      473.12      527.36     15.38 o
  -7   9   8     1907.80     1993.45     30.04 o
  -5   9   8       15.20       19.37      4.99 o
  -3   9   8      956.69      847.46     17.16 o
  -1   9   8      413.17      440.81     17.09 o
   1   9   8     1941.52     1915.37     27.43 o
   3   9   8      254.95      234.85     15.72 o
   5   9   8     1259.04     1196.55     33.28 o
   7   9   8     1486.50     1485.32     25.71 o
   9   9   8      274.70      227.39     12.50 o
  11   9   8      465.04      463.61     19.82 o
  13   9   8       65.06       36.59     16.39 o
  15   9   8       64.27       70.45     15.80 o
  17   9   8       50.32       44.68     15.26 o
 -18  10   8       16.43       18.23     18.29 o
 -16  10   8       41.93       37.49     18.51 o
 -14  10   8       32.61       17.41      8.12 o
 -12  10   8       95.40      104.47     10.63 o
 -10  10   8       14.93       16.95      5.55 o
  -8  10   8       80.53       83.86      9.09 o
  -6  10   8       52.73       78.00      9.20 o
  -4  10   8      577.70      497.10     11.92 o
  -2  10   8        1.01       -0.92      3.57 o
   0  10   8     1262.58     1087.92     23.80 o
   2  10   8      166.52      158.80     11.11 o
   4  10   8     1449.63     1397.51     25.02 o
   6  10   8      202.23      214.78     12.22 o
   8  10   8      753.71      789.68     19.81 o
  10  10   8      282.37      256.02     19.48 o
  12  10   8       21.95       37.70      8.30 o
  14  10   8       59.65       55.35     12.30 o
  16  10   8        0.28        0.58     14.05 o
 -17  11   8       11.22       -7.20     16.65 o
 -15  11   8       18.95        9.46     10.42 o
 -13  11   8        8.29        7.43      7.81 o
 -11  11   8      135.74      139.34     13.27 o
  -9  11   8        3.47       -2.16      4.46 o
  -7  11   8      205.45      181.29     11.67 o
  -5  11   8       18.01        5.61      3.81 o
  -3  11   8      407.60      387.07     13.10 o
  -1  11   8       77.98       32.45      5.62 o
   1  11   8      734.15      701.13     17.87 o
   3  11   8        0.00        5.52      4.42 o
   5  11   8     1002.54     1037.30     22.72 o
   7  11   8      284.04      294.12     15.81 o
   9  11   8       27.44       42.47      8.04 o
  11  11   8       22.31       12.04     13.06 o
  13  11   8       70.48       57.99     11.86 o
  15  11   8      204.11      176.24     18.28 o
 -16  12   8       23.12       28.17     12.03 o
 -14  12   8      223.72      215.73     42.01 o
 -12  12   8        8.69        7.80      7.12 o
 -10  12   8      160.00      181.32     14.03 o
  -8  12   8       34.74       30.29      6.95 o
  -6  12   8      250.32      255.95     12.74 o
  -4  12   8       42.38       36.12      5.71 o
  -2  12   8       17.41       16.49      7.34 o
   0  12   8       23.50       36.02      6.15 o
   2  12   8      105.88      108.42     10.56 o
   4  12   8      278.64      283.45     14.88 o
   6  12   8      165.69      175.33     12.88 o
   8  12   8        0.04        4.83      6.33 o
  10  12   8       11.09       10.54      6.63 o
  12  12   8       13.07        6.63     14.12 o
  14  12   8        1.33        4.69      8.45 o
 -15  13   8        3.28        8.86     14.90 o
 -13  13   8       24.52       31.77     16.34 o
 -11  13   8       26.48       53.54     16.96 o
  -9  13   8       84.74       92.10      9.91 o
  -7  13   8      412.42      428.00     18.98 o
  -5  13   8       99.93      114.02      9.23 o
  -3  13   8        3.84        1.66      4.50 o
  -1  13   8       91.17      104.72      9.38 o
   1  13   8       27.38       13.59      6.83 o
   3  13   8        2.68        3.82      5.10 o
   5  13   8       16.55       18.64      8.05 o
   7  13   8      128.16      100.30     10.35 o
   9  13   8       17.72       33.03      7.55 o
  11  13   8       29.52       42.17     13.75 o
  13  13   8        0.43       -0.77      8.52 o
 -14  14   8       15.43       18.07     21.93 o
 -12  14   8      150.71      123.17     16.27 o
 -10  14   8        1.20        9.01      9.64 o
  -8  14   8        3.93        2.57      6.61 o
  -6  14   8        0.00       -3.05      5.71 o
  -4  14   8       10.11       18.37      6.30 o
  -2  14   8       86.62       93.89     11.31 o
   0  14   8       70.08       51.07     11.90 o
   2  14   8        2.61       -2.05      5.79 o
   4  14   8      398.25      386.57     17.41 o
   6  14   8      125.91      123.62     11.56 o
   8  14   8       41.25       32.60      7.95 o
  10  14   8       23.96       18.82      9.95 o
  12  14   8       44.39       51.90     15.30 o
 -13  15   8      256.52      277.51     34.62 o
 -11  15   8      234.39      267.24     27.73 o
  -9  15   8       15.93       16.71      8.42 o
  -7  15   8        1.17        8.05      7.80 o
  -5  15   8      236.21      216.08     17.07 o
  -3  15   8       25.03       35.71      8.92 o
  -1  15   8        9.08       17.76      6.60 o
   1  15   8      206.14      206.11     13.96 o
   3  15   8      181.34      186.21     13.75 o
   5  15   8      137.60      129.65     11.99 o
   7  15   8        3.13        7.53      6.74 o
   9  15   8        3.79       11.85      8.10 o
  11  15   8       10.90        9.43     12.86 o
 -10  16   8        1.19        0.76      8.61 o
  -8  16   8      222.80      215.47     18.27 o
  -6  16   8        9.01        8.50      7.62 o
  -4  16   8      269.84      323.80     19.88 o
  -2  16   8        1.28        0.27      7.61 o
   0  16   8        4.76        6.64      6.39 o
   2  16   8        9.69       12.42      6.68 o
   4  16   8       15.58       11.27      7.32 o
   6  16   8        6.12       15.43      7.51 o
   8  16   8       90.28       95.48     13.23 o
  -7  17   8       45.18       46.89     10.91 o
  -5  17   8       22.60       43.29     10.17 o
  -3  17   8       12.65       -2.08      7.67 o
  -1  17   8        1.49        6.68      7.83 o
   1  17   8        8.15       -7.25      9.22 o
   3  17   8        0.07       -4.86      6.50 o
   5  17   8       15.29       15.85      8.03 o
   7  17   8        0.02       22.16     15.20 o
  -2  18   8        8.71        6.55      8.34 o
   0  18   8        2.24        6.36      8.23 o
   2  18   8        5.78        9.71     17.25 o
 -21   1   9      240.94      213.60     52.34 o
 -19   1   9      221.94      186.68     22.33 o
 -17   1   9      584.51      589.56     20.30 o
 -15   1   9       40.44       48.56      7.94 o
 -13   1   9        0.02        4.36      4.87 o
 -11   1   9        2.94       11.12      4.21 o
  -9   1   9       33.52       34.08      3.54 o
  -7   1   9       82.04       85.89      3.36 o
  -5   1   9        7.68        7.67      1.58 o
  -3   1   9     2453.18     2893.22     26.39 o
  -1   1   9     1510.68     1612.49     21.78 o
   1   1   9      823.18      932.08     17.30 o
   3   1   9     3192.73     3463.52     32.13 o
   5   1   9       23.31       18.64      3.21 o
   7   1   9       21.21       13.66      3.19 o
   9   1   9       20.57       14.70      3.63 o
  11   1   9      800.75      697.09     13.77 o
  13   1   9       18.16       21.10      5.14 o
  15   1   9      152.89      146.96      9.81 o
  17   1   9        0.14       10.60      6.84 o
  19   1   9     1573.49     1704.64     53.69 o
  21   1   9       19.75        6.23     16.26 o
 -22   2   9      368.67      347.83     31.44 o
 -20   2   9        9.02       -5.42      9.87 o
 -18   2   9      147.67      170.33     16.44 o
 -16   2   9        0.06        2.35      5.85 o
 -14   2   9      122.12       52.81     12.12 o
 -12   2   9      499.14      381.02     12.16 o
 -10   2   9      197.20      179.19      7.31 o
  -8   2   9      745.34      736.24     10.10 o
  -6   2   9      149.60      183.53      4.67 o
  -4   2   9     1086.48      982.33      9.12 o
  -2   2   9      652.24      740.31      9.25 o
   0   2   9     3779.82     4222.31     39.68 o
   2   2   9      100.45      152.36     11.41 o
   4   2   9      290.79      247.35      6.08 o
   6   2   9     1549.48     1470.23     16.56 o
   8   2   9      204.04      184.52      7.88 o
  10   2   9      171.09      109.60      7.86 o
  12   2   9       66.74       53.01      6.03 o
  14   2   9        1.49        7.66      4.50 o
  16   2   9       80.51       71.58      7.13 o
  18   2   9      144.71      154.52     16.51 o
  20   2   9      119.85      125.41     20.39 o
 -21   3   9      388.34      407.77     33.60 o
 -19   3   9       36.69       40.05     13.44 o
 -17   3   9      494.38      535.64     19.75 o
 -15   3   9       56.84      101.67     10.27 o
 -13   3   9     2410.05     2122.15     29.85 o
 -11   3   9      455.44      397.82     10.36 o
  -9   3   9      650.55      595.37     10.70 o
  -7   3   9      310.18      212.79      6.26 o
  -5   3   9      263.20      261.34      5.69 o
  -3   3   9       24.54       42.61      2.86 o
  -1   3   9     1568.30     1818.17     13.51 o
   1   3   9     4260.53     4640.45     36.27 o
   3   3   9       24.79       29.11      2.55 o
   5   3   9     2141.76     2192.07     20.80 o
   7   3   9     1214.31     1143.31     15.26 o
   9   3   9       36.60       51.91      6.24 o
  11   3   9      661.73      566.75     13.77 o
  13   3   9      143.55       96.99      7.14 o
  15   3   9      206.92      200.43     10.29 o
  17   3   9      801.93      905.48     26.02 o
  19   3   9      503.87      573.96     27.55 o
 -22   4   9       32.14       16.21     17.18 o
 -20   4   9       16.26       28.92     13.95 o
 -18   4   9        8.50       30.53      8.89 o
 -16   4   9       49.40       57.80      8.70 o
 -14   4   9        2.29        4.73      4.48 o
 -12   4   9     1519.48     1352.49     22.73 o
 -10   4   9       80.14       57.49      4.71 o
  -8   4   9      323.30      292.96      7.73 o
  -6   4   9     1530.05     1564.36     15.66 o
  -4   4   9      209.02      221.89      6.44 o
  -2   4   9     2047.29     2441.46     21.10 o
   0   4   9     2774.42     3132.04     19.93 o
   2   4   9     1108.33     1098.09     12.72 o
   4   4   9     2367.95     2456.06     23.38 o
   6   4   9      562.22      628.70     11.84 o
   8   4   9       38.37       66.03      5.37 o
  10   4   9      110.76      112.96     12.74 o
  12   4   9       26.43       12.46      4.12 o
  14   4   9       34.09       23.34      5.41 o
  16   4   9      319.00      362.94     17.60 o
  18   4   9       49.44       31.96     13.90 o
  20   4   9        2.64       -6.82      9.95 o
 -21   5   9       56.62       35.51     15.07 o
 -19   5   9      488.22      475.68     42.12 o
 -17   5   9     1858.31     1882.38     43.49 o
 -15   5   9     1108.42     1064.49     33.57 o
 -13   5   9     3345.38     3304.71     39.30 o
 -11   5   9     4684.44     4474.11     44.93 o
  -9   5   9     1410.90     1301.75     16.94 o
  -7   5   9     5789.80     5473.91     40.30 o
  -5   5   9      146.22      152.65      4.43 o
  -3   5   9     1459.14     1338.85     15.01 o
  -1   5   9     1211.83     1122.54     12.85 o
   1   5   9      195.07      202.51      6.17 o
   3   5   9       38.21       52.81      5.52 o
   5   5   9      219.26      200.07      7.13 o
   7   5   9      175.92      164.99      7.49 o
   9   5   9      250.08      292.85      8.63 o
  11   5   9       12.91       12.21      4.34 o
  13   5   9      228.15      242.94     11.66 o
  15   5   9       32.64       26.81      7.43 o
  17   5   9      101.80       93.11     17.34 o
  19   5   9       38.74       30.10     14.29 o
 -20   6   9      204.11      186.09     23.60 o
 -18   6   9      222.31      245.88     50.12 o
 -16   6   9     1074.47     1085.52     23.95 o
 -14   6   9     1136.26     1141.21     22.74 o
 -12   6   9     3743.36     3701.00     45.15 o
 -10   6   9       63.68       76.28      5.62 o
  -8   6   9      526.34      424.71      9.89 o
  -6   6   9     4923.72     5076.72     38.03 o
  -4   6   9      160.84      157.93      6.02 o
  -2   6   9       52.38       59.13      4.07 o
   0   6   9      992.52     1033.33     16.64 o
   2   6   9        2.07        6.74      2.91 o
   4   6   9       55.31       88.60      7.08 o
   6   6   9     1409.77     1377.23     21.88 o
   8   6   9       20.32       47.59      9.97 o
  10   6   9      384.56      374.81     17.07 o
  12   6   9      192.02      188.23     13.01 o
  14   6   9       18.65       18.50      5.94 o
  16   6   9       59.49       70.24     15.78 o
  18   6   9        1.16       -0.21     11.52 o
 -21   7   9        0.79        7.18     12.82 o
 -19   7   9      298.79      273.10     26.60 o
 -17   7   9       16.33       13.31     10.35 o
 -15   7   9        0.32       -0.57      5.65 o
 -13   7   9      120.95       95.33      8.50 o
 -11   7   9      212.21      198.73      9.92 o
  -9   7   9        0.86        3.41      3.33 o
  -7   7   9      595.32      577.15     18.81 o
  -5   7   9      109.27      100.60      6.69 o
  -3   7   9      170.30      197.02      9.80 o
  -1   7   9      610.00      600.05     13.00 o
   1   7   9        0.07       -2.58      3.94 o
   3   7   9       43.45       49.45      5.47 o
   5   7   9      105.69      104.30      7.73 o
   7   7   9      403.72      434.60     14.59 o
   9   7   9        9.41        8.27      4.21 o
  11   7   9        0.78       -5.16      7.46 o
  13   7   9      354.88      336.79     16.67 o
  15   7   9       16.41       11.73     14.54 o
  17   7   9      148.93      156.02     23.79 o
  19   7   9      287.16      312.73     49.53 o
 -20   8   9       66.80       18.46     19.65 o
 -18   8   9       54.42       62.35     22.64 o
 -16   8   9       68.40       74.36     14.66 o
 -14   8   9       41.15       36.50      7.26 o
 -12   8   9        4.15        4.64      4.89 o
 -10   8   9       51.28       48.76      6.07 o
  -8   8   9      272.45      260.87     12.27 o
  -6   8   9      156.06      128.02      9.00 o
  -4   8   9       30.16       29.23      5.27 o
  -2   8   9     2592.99     2456.91     27.36 o
   0   8   9     1203.83     1245.21     20.67 o
   2   8   9      826.08      779.90     16.68 o
   4   8   9     2483.67     2445.94     31.67 o
   6   8   9      123.35      119.76      8.75 o
   8   8   9     1655.02     1620.29     29.37 o
  10   8   9        5.32        4.80      4.86 o
  12   8   9      246.85      278.14     13.81 o
  14   8   9       53.70       59.45     14.61 o
  16   8   9        4.94        6.78     20.75 o
  18   8   9       61.41       48.89     15.42 o
 -19   9   9       29.58       42.38     22.08 o
 -17   9   9      242.69      333.72     42.33 o
 -15   9   9      128.34      106.01     16.99 o
 -13   9   9        1.83        3.68      5.30 o
 -11   9   9       13.34       10.25      5.03 o
  -9   9   9        0.17        1.59      3.97 o
  -7   9   9        0.46        8.60      6.64 o
  -5   9   9       76.14       69.15      6.30 o
  -3   9   9     1878.20     1663.74     22.79 o
  -1   9   9     1723.81     1545.95     24.15 o
   1   9   9     4101.62     4120.32     43.88 o
   3   9   9      128.22      127.40      9.88 o
   5   9   9      152.96      150.81     10.01 o
   7   9   9        1.14        0.94      4.38 o
   9   9   9      780.90      862.16     26.74 o
  11   9   9      107.53      130.98     10.58 o
  13   9   9     1488.12     1559.85     38.15 o
  15   9   9       17.93       25.41     12.81 o
  17   9   9      362.79      405.79     32.76 o
 -18  10   9       95.34       79.30     25.18 o
 -16  10   9        0.53       19.13     16.85 o
 -14  10   9       25.95       18.24      8.92 o
 -12  10   9      138.75      144.65     12.28 o
 -10  10   9       15.99       10.38      4.75 o
  -8  10   9      203.09      245.66     13.30 o
  -6  10   9     1861.36     1838.29     26.83 o
  -4  10   9       44.40       44.01      5.86 o
  -2  10   9      504.45      405.30     13.07 o
   0  10   9       93.49      103.03      8.37 o
   2  10   9      234.21      212.29     11.56 o
   4  10   9      252.67      251.60     12.55 o
   6  10   9       27.05       21.46      5.98 o
   8  10   9      142.86      147.03     11.88 o
  10  10   9        0.01       12.09      6.61 o
  12  10   9       32.94       48.05     10.46 o
  14  10   9      214.17      174.43     17.04 o
  16  10   9      337.22      371.25     47.10 o
 -17  11   9        5.94        3.05     18.06 o
 -15  11   9        0.51        3.14     11.10 o
 -13  11   9      596.86      610.14     25.40 o
 -11  11   9        6.79       14.91      5.74 o
  -9  11   9      255.87      247.12     12.67 o
  -7  11   9        4.56       -3.81      3.81 o
  -5  11   9        0.69       -0.89      3.87 o
  -3  11   9       11.97       17.43      5.16 o
  -1  11   9        7.34        6.40      4.59 o
   1  11   9       72.31       60.18      7.24 o
   3  11   9      147.00      173.69     12.63 o
   5  11   9     2797.31     2674.47     88.70 o
   7  11   9      120.07      126.56     10.37 o
   9  11   9      291.65      277.52     16.33 o
  11  11   9        5.31       24.46      7.48 o
  13  11   9      294.45      270.35     20.72 o
  15  11   9       21.68      -12.68     31.18 o
 -16  12   9        1.06        9.11     17.78 o
 -14  12   9        0.09       -5.16      8.34 o
 -12  12   9       88.61       95.54     11.98 o
 -10  12   9       37.68       31.90      6.52 o
  -8  12   9      488.28      460.26     15.16 o
  -6  12   9      736.80      744.87     18.32 o
  -4  12   9       13.70        4.59      4.38 o
  -2  12   9       25.91       31.74      5.92 o
   0  12   9       94.61       87.29      8.60 o
   2  12   9       15.83        7.83      4.36 o
   4  12   9       84.09       72.87      8.41 o
   6  12   9       26.94       20.27      6.45 o
   8  12   9       14.17        8.36      5.97 o
  10  12   9       37.34       27.71      8.07 o
  12  12   9        0.87       -0.56      7.85 o
  14  12   9      129.48      127.51     23.61 o
 -15  13   9       21.15       31.77     16.55 o
 -13  13   9        3.60        1.26     10.86 o
 -11  13   9        5.33       13.46      9.32 o
  -9  13   9       84.21       83.19      9.86 o
  -7  13   9      127.35      123.71      9.99 o
  -5  13   9       50.27       42.89      7.28 o
  -3  13   9       12.41       12.92      5.67 o
  -1  13   9        0.06        2.15      4.30 o
   1  13   9       65.78       90.78     10.42 o
   3  13   9       66.55       46.32      7.51 o
   5  13   9       44.76       53.47      8.19 o
   7  13   9      152.67      124.49     11.42 o
   9  13   9       70.54       67.91      9.45 o
  11  13   9        3.05        2.57      8.17 o
  13  13   9      412.52      415.84     43.16 o
 -14  14   9        5.48        3.40     19.43 o
 -12  14   9      219.19      288.86     23.92 o
 -10  14   9        1.17       -6.52      6.52 o
  -8  14   9        0.01        2.50      6.35 o
  -6  14   9      385.56      414.25     17.05 o
  -4  14   9        2.24       -4.58      4.94 o
  -2  14   9       10.91        5.63      6.19 o
   0  14   9       97.99       66.33     10.01 o
   2  14   9       23.39       17.35      6.54 o
   4  14   9      683.35      702.33     21.35 o
   6  14   9       17.04       16.12      6.69 o
   8  14   9      230.81      239.73     23.96 o
  10  14   9        2.11       19.98      9.32 o
  12  14   9        9.68       13.35     14.52 o
 -11  15   9       99.35       93.54     12.93 o
  -9  15   9       25.71       47.65     10.62 o
  -7  15   9      306.74      327.33     24.93 o
  -5  15   9       75.01       74.90     13.79 o
  -3  15   9      215.52      233.43     17.11 o
  -1  15   9        0.74        5.13      6.50 o
   1  15   9       75.14       76.53      9.16 o
   3  15   9       97.32      118.78     11.41 o
   5  15   9     1004.67     1018.06     29.49 o
   7  15   9      167.59      163.15     17.40 o
   9  15   9       52.74       80.23     38.73 o
  11  15   9       51.85       36.97     15.65 o
 -10  16   9      162.40      160.40     16.50 o
  -8  16   9     1198.48     1248.69     76.76 o
  -6  16   9        8.56       16.52      6.35 o
  -4  16   9       13.88       21.34      7.57 o
  -2  16   9      145.94      172.26     25.65 o
   0  16   9       92.06      103.29     13.18 o
   2  16   9        3.66       15.75      7.10 o
   4  16   9      283.28      316.70     22.53 o
   6  16   9        1.27        9.30      7.66 o
   8  16   9      168.15      214.44     18.08 o
  -7  17   9        1.28       -8.55      8.55 o
  -5  17   9       25.62       20.36      7.55 o
  -3  17   9        7.93       -0.33      6.97 o
  -1  17   9        0.45        6.18      7.67 o
   1  17   9       16.61       14.91      8.13 o
   3  17   9       30.21       25.50     10.37 o
   5  17   9      290.19      271.43     19.21 o
 -22   0  10     1185.43     1225.66     70.49 o
 -20   0  10     1678.56     1688.62     78.28 o
 -18   0  10     1602.81     1651.87     91.98 o
 -16   0  10     1399.30     1346.61     42.12 o
 -14   0  10      961.49      782.93     33.06 o
 -12   0  10     3007.67     2874.57     96.91 o
 -10   0  10       64.53       58.41      7.06 o
  -8   0  10     3800.77     3591.26     42.31 o
  -6   0  10     8256.44     7466.38     59.00 o
  -4   0  10      695.98      818.50     16.85 o
  -2   0  10    12571.42    14410.50    148.93 o
   0   0  10     1528.34     1777.15     33.25 o
   2   0  10     3152.18     3340.74     71.89 o
   4   0  10      391.52      514.73     17.93 o
   6   0  10       70.52       83.14      8.02 o
   8   0  10      920.77     1033.79     24.59 o
  10   0  10       23.08       57.16     10.38 o
  12   0  10       24.27        8.16      5.59 o
  14   0  10      200.05      213.18     15.50 o
  16   0  10      923.75      996.60     37.06 o
  18   0  10     1259.00     1546.17     70.73 o
  20   0  10        1.03       17.52     19.99 o
 -21   1  10       11.93       24.50     13.36 o
 -19   1  10      613.39      576.80     32.64 o
 -17   1  10      559.81      557.22     20.25 o
 -15   1  10      118.60      158.78     18.82 o
 -13   1  10      138.71       66.07      8.45 o
 -11   1  10     1028.67      964.08     18.15 o
  -9   1  10      775.88      767.67     11.36 o
  -7   1  10     1819.61     1753.20     15.25 o
  -5   1  10      145.45      143.86      4.24 o
  -3   1  10       10.71       33.03      3.34 o
  -1   1  10       18.56       28.42      4.22 o
   1   1  10       66.33       40.22      4.92 o
   3   1  10      994.68     1253.55     19.22 o
   5   1  10     4381.47     4069.74     38.42 o
   7   1  10     2893.23     2774.83     28.93 o
   9   1  10      716.20      682.92     14.18 o
  11   1  10        0.02        8.76      3.40 o
  13   1  10       51.92       48.66      5.65 o
  15   1  10       18.56       25.62      6.34 o
  17   1  10        0.40       -2.45      9.00 o
  19   1  10       60.85       39.94     15.25 o
 -22   2  10       12.40       13.64     13.48 o
 -20   2  10        0.13        1.48     10.68 o
 -18   2  10      298.50      324.77     41.79 o
 -16   2  10      113.14      100.67     10.56 o
 -14   2  10      308.08      284.31     12.09 o
 -12   2  10       30.40       25.41      5.13 o
 -10   2  10      220.80      239.18      9.38 o
  -8   2  10      706.94      701.73      9.83 o
  -6   2  10       40.74       35.67      2.52 o
  -4   2  10       12.91       26.72      2.58 o
  -2   2  10     1208.84     1412.03     17.06 o
   0   2  10      183.76      208.05      7.06 o
   2   2  10     1803.65     1928.17     31.88 o
   4   2  10       42.25       30.70      3.36 o
   6   2  10      603.17      668.48     13.25 o
   8   2  10      580.71      590.13     12.71 o
  10   2  10        4.60       -0.43      2.82 o
  12   2  10      844.95      840.22     17.41 o
  14   2  10        2.90        8.36      4.64 o
  16   2  10       45.07       39.87      6.35 o
  18   2  10      466.28      520.40     24.92 o
  20   2  10      350.51      381.97     32.17 o
 -21   3  10        6.83        6.86     12.13 o
 -19   3  10       17.45       26.15     12.76 o
 -17   3  10        3.75        7.06      9.73 o
 -15   3  10        9.63       10.66      5.12 o
 -13   3  10       15.25        9.61      4.53 o
 -11   3  10       90.96       87.38      7.12 o
  -9   3  10      198.16      198.82      7.02 o
  -7   3  10     1347.61     1376.24     17.96 o
  -5   3  10       63.70       67.37      3.52 o
  -3   3  10     1696.93     1820.14     19.87 o
  -1   3  10     1750.82     1864.72     14.70 o
   1   3  10     3510.84     3728.26     43.44 o
   3   3  10     1122.72     1138.11     15.72 o
   5   3  10     2528.96     2562.21     23.43 o
   7   3  10       10.54       20.11      3.30 o
   9   3  10      622.89      600.64     13.42 o
  11   3  10        9.87        8.82      3.90 o
  13   3  10       70.94       66.34      6.86 o
  15   3  10      165.98      181.40     10.13 o
  17   3  10      186.48      182.44     17.18 o
  19   3  10      117.10       84.42     14.65 o
 -22   4  10        9.29       18.85     14.02 o
 -20   4  10       34.77       32.53     13.90 o
 -18   4  10        9.89       10.95      8.46 o
 -16   4  10        0.01        1.85      4.81 o
 -14   4  10     1759.56     1687.76     38.59 o
 -12   4  10      436.66      480.96     13.81 o
 -10   4  10      798.02      783.51     14.35 o
  -8   4  10     1801.75     1824.24     19.78 o
  -6   4  10     2337.66     2147.24     18.66 o
  -4   4  10     1064.33      921.14     11.97 o
  -2   4  10     1511.41     1506.06     14.24 o
   0   4  10       57.62       51.73      3.77 o
   2   4  10      639.93      645.00      9.47 o
   4   4  10     1985.76     1974.24     20.80 o
   6   4  10     1448.21     1542.71     19.56 o
   8   4  10     1919.90     2016.45     24.24 o
  10   4  10       14.46       10.35      4.17 o
  12   4  10     1138.56     1034.28     26.68 o
  14   4  10       40.09       36.14      5.44 o
  16   4  10      614.92      624.13     34.04 o
  18   4  10      569.68      737.62     49.24 o
  20   4  10        3.54       13.39     14.68 o
 -21   5  10      148.91      122.98     26.26 o
 -19   5  10       10.86        9.78     10.94 o
 -17   5  10       57.20       69.03     23.20 o
 -15   5  10        9.21        5.47      4.51 o
 -13   5  10     1084.03      950.12     22.20 o
 -11   5  10       17.44       10.98      3.93 o
  -9   5  10      795.74      811.64     13.48 o
  -7   5  10       14.43        7.87      3.17 o
  -5   5  10        6.22        2.70      1.82 o
  -3   5  10      133.02      108.13      8.62 o
  -1   5  10      242.65      294.10      9.70 o
   1   5  10      595.19      649.44     11.91 o
   3   5  10      299.54      248.73      8.52 o
   5   5  10     2943.52     2761.06     29.20 o
   7   5  10      551.04      493.69     11.50 o
   9   5  10        0.08        7.18      4.06 o
  11   5  10        1.14       -0.52      5.24 o
  13   5  10      309.08      301.64     14.27 o
  15   5  10       80.88       70.62     10.08 o
  17   5  10      227.32      219.30     23.64 o
  19   5  10       21.88       17.97     15.88 o
 -20   6  10        1.60        0.93     11.58 o
 -18   6  10        2.84       11.23     10.92 o
 -16   6  10       41.98       34.27      7.98 o
 -14   6  10        0.15       -3.08      4.92 o
 -12   6  10      933.71      931.62     19.50 o
 -10   6  10      161.93      158.68      8.55 o
  -8   6  10     4193.20     4203.24     39.60 o
  -6   6  10        0.66        0.70      3.75 o
  -4   6  10      749.79      730.95     12.48 o
  -2   6  10      187.17      158.92      5.75 o
   0   6  10        0.75        2.03      3.17 o
   2   6  10      420.57      421.46     17.75 o
   4   6  10      516.24      495.90     14.22 o
   6   6  10      165.86      159.21     17.19 o
   8   6  10      477.97      477.11     14.31 o
  10   6  10      119.83       98.02      9.28 o
  12   6  10       70.74       61.68      8.85 o
  14   6  10       40.45       31.99      7.06 o
  16   6  10      102.18      143.09     20.11 o
  18   6  10      677.58      713.16     35.86 o
 -19   7  10      397.53      391.61     46.85 o
 -17   7  10      215.30      219.06     18.07 o
 -15   7  10      348.38      347.11     17.42 o
 -13   7  10      572.99      565.12     18.28 o
 -11   7  10       27.32       24.62      5.31 o
  -9   7  10        0.25       -1.95      4.20 o
  -7   7  10      235.63      238.61     11.42 o
  -5   7  10       62.14       48.28      7.00 o
  -3   7  10        3.99        4.00      3.05 o
  -1   7  10       50.72       51.58      4.84 o
   1   7  10      125.89      152.33      8.40 o
   3   7  10        6.89        8.76      3.73 o
   5   7  10        4.72       11.45      4.22 o
   7   7  10      977.34      977.67     21.67 o
   9   7  10      131.59      159.51     10.26 o
  11   7  10      346.31      324.61     13.54 o
  13   7  10        0.10        2.39      5.88 o
  15   7  10      242.49      233.74     23.45 o
  17   7  10      362.13      362.19     32.09 o
 -20   8  10      364.05      392.31     48.66 o
 -18   8  10      303.54      324.69     42.75 o
 -16   8  10      482.49      532.05     29.07 o
 -14   8  10        7.22       23.13      8.46 o
 -12   8  10     1150.16     1073.37     25.20 o
 -10   8  10        3.84        2.31      3.77 o
  -8   8  10      263.01      212.24     11.71 o
  -6   8  10      106.73      101.67      8.35 o
  -4   8  10      639.91      597.48     12.76 o
  -2   8  10      619.69      612.92     14.53 o
   0   8  10      859.89      890.41     17.55 o
   2   8  10      693.42      645.74     16.94 o
   4   8  10      471.46      444.21     14.51 o
   6   8  10     1873.99     1857.35     28.51 o
   8   8  10        8.25        8.27      5.47 o
  10   8  10        9.59        8.01      4.85 o
  12   8  10        2.15        1.34      4.84 o
  14   8  10       24.19       11.22     11.79 o
  16   8  10        0.43       -5.01     10.97 o
  18   8  10        2.92       29.17     14.51 o
 -19   9  10       30.54       36.07     22.84 o
 -17   9  10        0.52        0.44     14.92 o
 -15   9  10       35.80        9.63      9.66 o
 -13   9  10       30.30       25.13      7.13 o
 -11   9  10       58.94       57.94      7.52 o
  -9   9  10      260.17      266.51     12.30 o
  -7   9  10     2012.22     1906.04     26.90 o
  -5   9  10      156.52      176.73      9.62 o
  -3   9  10      162.46      139.33      8.00 o
  -1   9  10       23.85       19.64      4.80 o
   1   9  10       31.44       38.47      6.80 o
   3   9  10        0.51        5.58      4.12 o
   5   9  10        1.33        7.71      4.69 o
   7   9  10        2.86       13.60      5.58 o
   9   9  10      334.28      333.70     17.66 o
  11   9  10      510.26      518.08     20.15 o
  13   9  10      261.53      274.90     24.55 o
  15   9  10      278.50      255.42     24.80 o
  17   9  10      559.45      592.74     33.97 o
 -18  10  10      395.02      354.68     45.25 o
 -16  10  10       57.29       61.15     22.38 o
 -14  10  10        2.30        2.35      6.80 o
 -12  10  10      397.02      392.24     16.06 o
 -10  10  10       90.66       75.72      7.79 o
  -8  10  10      920.17      911.66     26.91 o
  -6  10  10       53.12       50.85      6.29 o
  -4  10  10      272.88      252.43     12.46 o
  -2  10  10        2.16       11.36      4.46 o
   0  10  10       31.67       25.19      5.39 o
   2  10  10       41.28       30.71      5.73 o
   4  10  10     1268.64     1221.89     23.82 o
   6  10  10       26.91       50.95      7.18 o
   8  10  10     1195.50     1179.16     30.95 o
  10  10  10      116.00      102.44     10.75 o
  12  10  10     1383.35     1414.30     31.73 o
  14  10  10       26.62       18.81     14.68 o
  16  10  10      794.84      877.72     40.37 o
 -17  11  10      197.26      217.54     36.97 o
 -15  11  10        0.05       -3.01     14.87 o
 -13  11  10        3.95       -0.80      6.23 o
 -11  11  10      272.98      311.78     14.99 o
  -9  11  10        0.10        2.25      4.78 o
  -7  11  10        3.44        2.92      4.24 o
  -5  11  10       25.33       16.66      6.71 o
  -3  11  10      239.44      222.51     14.36 o
  -1  11  10      216.44      179.43     10.98 o
   1  11  10     1038.25     1002.50     22.12 o
   3  11  10     1902.33     1706.55     31.67 o
   5  11  10      593.65      597.13     25.01 o
   7  11  10       75.92       61.56      9.44 o
   9  11  10      160.20      161.17     12.99 o
  11  11  10      117.52      127.13     12.44 o
  13  11  10       94.19      119.51     20.30 o
  15  11  10       14.06       18.00     17.44 o
 -16  12  10       11.59       -0.92     16.54 o
 -14  12  10        0.28       -2.96      9.86 o
 -12  12  10       40.82       36.72      9.09 o
 -10  12  10        2.46       10.11      5.58 o
  -8  12  10      532.63      563.72     16.61 o
  -6  12  10      287.41      292.69     13.45 o
  -4  12  10       13.85        4.05      4.84 o
  -2  12  10      152.95      170.06     11.22 o
   0  12  10      251.52      244.01     13.08 o
   2  12  10       43.52       44.81      6.97 o
   4  12  10       66.67       78.99      8.82 o
   6  12  10      226.61      201.51     13.38 o
   8  12  10        4.37       -5.56      5.56 o
  10  12  10        7.72       18.52      7.61 o
  12  12  10       20.23        9.32      9.12 o
  14  12  10        0.38       11.60      9.31 o
 -15  13  10       14.13        7.42     16.43 o
 -13  13  10        2.87        4.11      9.01 o
 -11  13  10      109.41       83.26     11.98 o
  -9  13  10      320.42      292.86     14.38 o
  -7  13  10      579.09      571.78     21.79 o
  -5  13  10        4.24        3.55      5.01 o
  -3  13  10       13.30        9.37      5.39 o
  -1  13  10       69.88       75.44      8.54 o
   1  13  10       81.85       90.94      9.30 o
   3  13  10      110.85      113.07     10.49 o
   5  13  10       99.06      112.80     10.83 o
   7  13  10        2.34       -0.13      4.77 o
   9  13  10       64.15       78.71     10.92 o
  11  13  10       96.11       83.28     15.26 o
  13  13  10       13.31       23.92     10.22 o
 -14  14  10       54.17       30.51     19.35 o
 -12  14  10      561.14      643.78     24.82 o
 -10  14  10       67.22       60.29     15.30 o
  -8  14  10      700.67      739.14     30.45 o
  -6  14  10        9.24       16.62      6.89 o
  -4  14  10      209.24      237.15     14.81 o
  -2  14  10        1.63        2.15      6.27 o
   0  14  10        6.70       10.94     10.86 o
   2  14  10      277.75      271.93     17.20 o
   4  14  10      175.77      166.70     12.97 o
   6  14  10       82.90       68.92     10.95 o
   8  14  10       11.86       -5.87      5.87 o
  10  14  10        8.58       18.97     11.02 o
  12  14  10       83.83      101.11     14.66 o
 -11  15  10      330.02      385.56     22.08 o
  -9  15  10       93.42      117.05     30.59 o
  -7  15  10     1545.22     1573.07     37.65 o
  -5  15  10      104.13      106.07     13.06 o
  -3  15  10      403.60      483.96     21.28 o
  -1  15  10       91.57       92.37     12.56 o
   1  15  10      106.00      120.21     11.22 o
   3  15  10       85.35       73.19      9.89 o
   5  15  10       39.24       54.97      8.96 o
   7  15  10       11.79        5.88      9.51 o
   9  15  10        4.05       -1.46      7.77 o
 -10  16  10        3.44       10.55     14.07 o
  -8  16  10      452.17      572.95     50.95 o
  -6  16  10       20.04       22.21      9.20 o
  -4  16  10        0.03        2.94      7.58 o
  -2  16  10       14.92       23.57      8.90 o
   0  16  10      361.43      413.14     22.50 o
   2  16  10       29.83       30.40     10.10 o
   4  16  10       18.67       20.64      7.96 o
   6  16  10       40.50       27.26      7.47 o
   8  16  10        0.42        6.54     11.80 o
  -5  17  10        7.65        4.27      7.83 o
  -3  17  10       11.82       10.71      8.29 o
  -1  17  10        1.53        2.65      9.16 o
   1  17  10        0.01       -2.20      7.00 o
   3  17  10      110.82      120.42     12.35 o
 -21   1  11       10.00       21.41     17.29 o
 -19   1  11      186.87      243.41     26.30 o
 -17   1  11      168.39      188.48     14.38 o
 -15   1  11      118.18      115.20     11.76 o
 -13   1  11     1771.95     1659.35     30.53 o
 -11   1  11      495.16      485.38     13.18 o
  -9   1  11     2738.23     2548.83     23.02 o
  -7   1  11      712.62      722.11      9.43 o
  -5   1  11      372.18      391.86      8.62 o
  -3   1  11       78.67       91.62      5.49 o
  -1   1  11      484.25      421.38     11.05 o
   1   1  11     1239.09     1330.58     20.30 o
   3   1  11      321.98      330.99     19.12 o
   5   1  11     3516.72     3532.61     36.06 o
   7   1  11      774.39      851.99     19.77 o
   9   1  11      464.44      470.88     12.26 o
  11   1  11      163.68      143.28      8.73 o
  13   1  11      380.45      364.22     12.13 o
  15   1  11       32.94       26.54      6.60 o
  17   1  11     1460.14     1669.48     78.84 o
  19   1  11      275.61      288.04     34.49 o
 -22   2  11        0.60       -0.54     12.59 o
 -20   2  11      499.16      560.02     62.36 o
 -18   2  11     1136.30     1212.74     42.33 o
 -16   2  11       17.37        4.84      6.50 o
 -14   2  11     1290.05     1199.57     23.07 o
 -12   2  11       83.64       58.92      6.37 o
 -10   2  11      199.92      209.78      9.52 o
  -8   2  11     1114.81      976.96     14.67 o
  -6   2  11      655.74      671.19      8.57 o
  -4   2  11       73.31       56.97      3.99 o
  -2   2  11       49.27       72.65      6.81 o
   0   2  11      328.41      386.31      9.76 o
   2   2  11       23.89       30.36      4.19 o
   4   2  11     2217.36     2063.10     24.23 o
   6   2  11     4428.93     3990.57     39.96 o
   8   2  11        2.81        3.47      3.65 o
  10   2  11        9.58       -1.37      2.92 o
  12   2  11      236.71      249.31     10.26 o
  14   2  11      267.71      269.33     12.70 o
  16   2  11       23.09       10.13      6.50 o
  18   2  11      502.90      542.83     47.77 o
  20   2  11        1.64       -3.07     12.97 o
 -21   3  11       25.08       35.18     29.43 o
 -19   3  11      221.67      186.14     36.67 o
 -17   3  11      329.89      327.74     19.70 o
 -15   3  11       35.09       22.29      5.55 o
 -13   3  11        7.58       18.74      4.83 o
 -11   3  11        3.69        9.29      4.08 o
  -9   3  11      226.66      203.71      6.67 o
  -7   3  11     2765.25     2688.99     27.08 o
  -5   3  11     1360.50     1252.67     15.53 o
  -3   3  11       20.46       67.80      3.87 o
  -1   3  11        1.51        7.51      2.00 o
   1   3  11      333.70      321.50     10.31 o
   3   3  11      442.51      509.30     18.21 o
   5   3  11      151.87      100.43      5.88 o
   7   3  11     1462.26     1411.18     19.86 o
   9   3  11      499.05      502.18     12.57 o
  11   3  11      897.33      920.50     27.23 o
  13   3  11       34.83       38.45      6.36 o
  15   3  11       46.83       40.09      6.32 o
  17   3  11     2121.13     2565.41     74.56 o
  19   3  11      330.20      400.81     80.63 o
 -20   4  11      364.93      392.01     32.57 o
 -18   4  11      241.90      280.28     25.40 o
 -16   4  11        3.97        6.93      6.82 o
 -14   4  11       96.57       81.47      8.09 o
 -12   4  11       20.05       14.54      5.25 o
 -10   4  11        3.69        5.26      3.23 o
  -8   4  11      231.41      253.72      7.15 o
  -6   4  11      621.22      593.46     11.04 o
  -4   4  11      403.92      421.65      7.73 o
  -2   4  11     1228.75     1188.65     12.96 o
   0   4  11      283.49      241.96      7.03 o
   2   4  11      418.67      482.52     10.37 o
   4   4  11     1794.03     1691.25     18.99 o
   6   4  11     5432.85     5174.30     39.43 o
   8   4  11      228.44      231.64     10.16 o
  10   4  11     1860.22     1842.27     27.93 o
  12   4  11        5.11        6.96      5.05 o
  14   4  11      232.26      230.47     12.25 o
  16   4  11       25.19       10.75      8.12 o
  18   4  11        0.31       -9.76      9.76 o
 -21   5  11       59.40       62.41     17.48 o
 -19   5  11        2.81        4.17     11.31 o
 -17   5  11       51.10       36.79      9.38 o
 -15   5  11        0.52       10.00      4.97 o
 -13   5  11     2108.17     2035.07     30.21 o
 -11   5  11      196.00      208.44      8.81 o
  -9   5  11     4315.57     4124.59     34.71 o
  -7   5  11     6893.46     6665.10     40.16 o
  -5   5  11     4505.14     4243.76     36.05 o
  -3   5  11     7262.46     7090.77     58.73 o
  -1   5  11      535.32      547.20     15.12 o
   1   5  11     1491.62     1453.80     29.58 o
   3   5  11      217.15      216.28      8.59 o
   5   5  11      624.19      591.03     14.88 o
   7   5  11       48.13       35.33      5.18 o
   9   5  11       33.26       24.44      5.89 o
  11   5  11       42.82       34.94      7.08 o
  13   5  11       13.83        4.97      4.73 o
  15   5  11       16.82       13.96      7.07 o
  17   5  11        0.37       14.12     12.83 o
  19   5  11       26.42       37.59     15.39 o
 -20   6  11      252.97      238.75     47.42 o
 -18   6  11      181.88      176.53     21.83 o
 -16   6  11      236.71      237.50     18.16 o
 -14   6  11       34.98       31.59     10.14 o
 -12   6  11     1386.41     1325.66     23.67 o
 -10   6  11      883.72      901.28     16.97 o
  -8   6  11    12327.93    11875.90     93.27 o
  -6   6  11      525.85      505.88      9.58 o
  -4   6  11     7147.01     6631.60     76.47 o
  -2   6  11     1728.26     1845.96     28.14 o
   0   6  11     1128.63     1160.86     25.20 o
   2   6  11      122.78      138.82      7.49 o
   4   6  11      171.05      142.92      9.04 o
   6   6  11      397.49      357.11     12.92 o
   8   6  11      155.18      154.51      9.72 o
  10   6  11      213.12      225.12     13.30 o
  12   6  11       69.26       51.50      8.48 o
  14   6  11      219.86      243.66     15.91 o
  16   6  11      215.73      265.70     26.02 o
  18   6  11      103.55       87.53     17.96 o
 -19   7  11      193.07      217.78     36.14 o
 -17   7  11       35.12       28.22     11.36 o
 -15   7  11       23.80       17.68      7.89 o
 -13   7  11      475.44      435.26     21.37 o
 -11   7  11       15.58        9.86      5.62 o
  -9   7  11      839.68      798.77     24.38 o
  -7   7  11      142.52      158.89      8.40 o
  -5   7  11      118.13      122.63      7.07 o
  -3   7  11      181.26      160.44      6.24 o
  -1   7  11       24.67       29.14      3.79 o
   1   7  11      454.04      467.56     12.39 o
   3   7  11       16.39        1.50      3.77 o
   5   7  11     2826.94     2844.28     37.77 o
   7   7  11      170.94      175.72     11.43 o
   9   7  11      766.64      750.12     20.18 o
  11   7  11      251.18      239.76     15.09 o
  13   7  11      322.30      312.85     24.83 o
  15   7  11      171.86      133.39     19.67 o
  17   7  11      659.07      693.35     84.23 o
 -18   8  11       40.78       41.48     20.50 o
 -16   8  11        8.93        7.06      8.97 o
 -14   8  11       34.96       25.89      8.73 o
 -12   8  11      328.65      332.59     15.73 o
 -10   8  11       23.07       14.63      5.19 o
  -8   8  11     1569.07     1586.06     23.90 o
  -6   8  11      270.40      281.94     10.77 o
  -4   8  11     1009.91      986.59     19.05 o
  -2   8  11       80.16       64.80      5.69 o
   0   8  11     2181.47     2106.29     28.00 o
   2   8  11      749.40      707.40     16.20 o
   4   8  11     4356.97     4016.64    103.49 o
   6   8  11     4225.35     4136.07     49.99 o
   8   8  11        8.30       11.17      6.81 o
  10   8  11      352.22      334.17     15.36 o
  12   8  11      812.52      810.00     27.58 o
  14   8  11       49.37       36.71     29.63 o
  16   8  11      478.66      527.63     30.77 o
 -19   9  11      157.89      171.58     34.47 o
 -17   9  11      171.22      189.79     22.45 o
 -15   9  11       20.13       25.12     11.15 o
 -13   9  11      119.32      135.97     14.51 o
 -11   9  11       26.78       27.14      6.42 o
  -9   9  11      965.05      933.08     23.76 o
  -7   9  11      694.15      688.67     16.07 o
  -5   9  11       19.20       11.58      4.27 o
  -3   9  11        6.85        3.62      3.56 o
  -1   9  11        4.56        6.79      3.77 o
   1   9  11      224.11      184.22     10.18 o
   3   9  11     1577.98     1478.71     24.99 o
   5   9  11      928.08      950.22     21.25 o
   7   9  11     1799.95     1861.67     32.86 o
   9   9  11      370.72      387.84     23.66 o
  11   9  11       62.32       63.40      9.60 o
  13   9  11      241.92      242.83     22.49 o
  15   9  11      210.60      268.57     25.70 o
  17   9  11       33.36       27.34     14.01 o
 -18  10  11      688.43      735.53     56.69 o
 -16  10  11        2.65       16.47     18.79 o
 -14  10  11      556.01      566.85     23.75 o
 -12  10  11       64.05       38.02      7.56 o
 -10  10  11        0.01        3.57      4.91 o
  -8  10  11      195.16      183.54     10.66 o
  -6  10  11        8.00        3.36      4.06 o
  -4  10  11      193.51      179.84     11.10 o
  -2  10  11      429.15      394.86     18.18 o
   0  10  11      247.94      267.17     12.53 o
   2  10  11      179.36      146.13     10.30 o
   4  10  11      315.47      284.79     16.39 o
   6  10  11      397.92      396.51     14.75 o
   8  10  11      100.02      102.24     10.42 o
  10  10  11       22.28       30.10      7.73 o
  12  10  11       25.86       18.05      6.83 o
  14  10  11       20.67       25.42     12.51 o
  16  10  11      185.07      243.10     55.08 o
 -17  11  11        0.24      -12.39     15.93 o
 -15  11  11      273.93      256.99     38.15 o
 -13  11  11       30.56       42.80      9.78 o
 -11  11  11      344.75      317.60     14.75 o
  -9  11  11      435.49      427.20     14.68 o
  -7  11  11      101.14       93.59      8.53 o
  -5  11  11      344.63      330.10     13.36 o
  -3  11  11       21.60       12.51      5.65 o
  -1  11  11       15.07       11.32      4.90 o
   1  11  11       16.63       14.34      5.20 o
   3  11  11      295.80      266.02     14.14 o
   5  11  11      363.00      384.68     15.03 o
   7  11  11        3.45        6.83      6.21 o
   9  11  11      108.78      105.63     11.27 o
  11  11  11        5.59        5.81      6.84 o
  13  11  11       35.11       15.37      8.19 o
  15  11  11       18.25       34.61     13.10 o
 -16  12  11       15.74       19.42     19.44 o
 -14  12  11       22.93       26.87     12.18 o
 -12  12  11       24.18       33.77      8.51 o
 -10  12  11        0.59        3.34      5.12 o
  -8  12  11      404.59      392.40     14.78 o
  -6  12  11      275.03      250.83     14.57 o
  -4  12  11       12.45       19.24      5.59 o
  -2  12  11       22.13       24.08      6.75 o
   0  12  11      318.35      333.59     14.68 o
   2  12  11       22.91       21.73      6.18 o
   4  12  11      354.16      377.65     15.81 o
   6  12  11       66.74       50.36      7.91 o
   8  12  11        8.60       15.57      7.02 o
  10  12  11        9.25       11.15      7.12 o
  12  12  11        1.40       20.30      8.60 o
  14  12  11       13.09        1.56     16.96 o
 -15  13  11       51.28       69.15     16.18 o
 -13  13  11      138.55       99.66     14.76 o
 -11  13  11       58.31       47.44      8.90 o
  -9  13  11      555.57      514.33     16.79 o
  -7  13  11      214.33      221.70     13.61 o
  -5  13  11       89.52       81.26     11.94 o
  -3  13  11       17.31       19.12      6.17 o
  -1  13  11       15.96       20.33      6.07 o
   1  13  11      223.57      226.45     13.82 o
   3  13  11       25.25        0.34     10.35 o
   5  13  11      240.19      236.64     14.60 o
   7  13  11        1.80        7.75      7.31 o
   9  13  11       44.52       61.37     10.50 o
  11  13  11      110.02       78.58     13.28 o
  13  13  11       36.29       67.81     22.26 o
 -12  14  11       66.26       54.60     10.94 o
 -10  14  11       28.57       13.42     11.02 o
  -8  14  11       37.12       47.51      9.09 o
  -6  14  11        0.39       -6.55      6.55 o
  -4  14  11       54.76       56.12      8.56 o
  -2  14  11       79.68       85.47     11.21 o
   0  14  11       61.83       56.85     10.68 o
   2  14  11       11.97       11.00      6.74 o
   4  14  11      371.60      423.79     28.11 o
   6  14  11        0.96       -2.95      5.92 o
   8  14  11       46.70       41.97      9.40 o
  10  14  11        0.31       11.78      8.96 o
 -11  15  11      119.20      131.81     21.49 o
  -9  15  11      398.49      381.26     21.72 o
  -7  15  11       11.61        3.41      7.93 o
  -5  15  11       44.09       39.91      9.92 o
  -3  15  11      113.28      110.06     13.06 o
  -1  15  11       51.33       51.11     10.17 o
   1  15  11      257.00      293.92     16.90 o
   3  15  11       19.19       19.36      7.50 o
   5  15  11        2.16        4.95      6.76 o
   7  15  11        1.40        3.82     10.21 o
   9  15  11       70.78       79.69     13.16 o
  -8  16  11       78.96       79.48     12.10 o
  -6  16  11       60.56       56.17     11.20 o
  -4  16  11      388.80      420.27     22.94 o
  -2  16  11      240.43      251.83     18.80 o
   0  16  11        8.66       11.81      8.01 o
   2  16  11      421.72      484.77     21.49 o
   4  16  11       10.74       23.63      7.76 o
   6  16  11       73.83       77.47     10.76 o
  -5  17  11       24.44       21.86     10.98 o
  -3  17  11       42.21       45.56     10.46 o
  -1  17  11        0.00        2.53     10.24 o
   1  17  11       18.24       18.19      8.66 o
   3  17  11       43.04       45.39     28.93 o
 -20   0  12       41.85       40.70     20.98 o
 -18   0  12     4725.70     5104.54    140.23 o
 -16   0  12      507.91      513.09     27.66 o
 -14   0  12     5024.78     5010.26     85.61 o
 -12   0  12      355.08      354.60     24.98 o
 -10   0  12     1460.55     1276.67     25.61 o
  -8   0  12       43.51       16.85      5.95 o
  -6   0  12     5714.81     5232.81     57.38 o
  -4   0  12     2210.51     2044.84     30.83 o
  -2   0  12       69.70       45.73      6.86 o
   0   0  12       13.81       47.66     10.47 o
   2   0  12     6192.54     6334.95    117.29 o
   4   0  12      649.18      629.11     23.08 o
   6   0  12    13744.73    13178.57    123.72 o
   8   0  12       36.03       51.48      7.74 o
  10   0  12     1296.16     1273.70     30.20 o
  12   0  12      620.58      637.65     22.25 o
  14   0  12       98.29      100.59     12.21 o
  16   0  12     1495.89     1692.32     69.65 o
  18   0  12     1549.27     1810.95     95.95 o
 -21   1  12      127.31      114.95     21.00 o
 -19   1  12     1823.78     1915.28     59.25 o
 -17   1  12        0.90       10.48      7.09 o
 -15   1  12     1847.89     1781.22     34.91 o
 -13   1  12      574.60      607.52     16.13 o
 -11   1  12      259.74      260.55     13.46 o
  -9   1  12       66.45       86.63      6.57 o
  -7   1  12      990.05      872.16     11.29 o
  -5   1  12       24.72       18.14      3.09 o
  -3   1  12      140.85      130.14      6.86 o
  -1   1  12      219.20      225.32      8.69 o
   1   1  12      600.72      578.65     15.00 o
   3   1  12     2226.47     2301.21     29.59 o
   5   1  12     9479.79     8939.22     78.02 o
   7   1  12       92.15      107.40      7.02 o
   9   1  12       57.94       53.11      5.78 o
  11   1  12      609.56      644.42     15.53 o
  13   1  12      201.73      214.19     11.21 o
  15   1  12        2.62       -0.83      5.37 o
  17   1  12      194.65      238.38     19.72 o
  19   1  12      197.75      176.85     24.02 o
 -20   2  12       30.10       16.75     13.69 o
 -18   2  12      152.04      152.66     16.06 o
 -16   2  12        8.57        5.63      6.32 o
 -14   2  12      171.40      153.64     10.29 o
 -12   2  12      475.02      479.66     13.96 o
 -10   2  12        6.50        3.92      3.49 o
  -8   2  12     2227.29     2207.67     27.13 o
  -6   2  12     1090.36     1095.95     17.74 o
  -4   2  12       46.67       50.93      3.87 o
  -2   2  12      502.29      503.18      9.25 o
   0   2  12        2.65       -1.05      2.77 o
   2   2  12      263.26      250.40      9.48 o
   4   2  12      318.85      331.14     11.18 o
   6   2  12     2564.88     2492.13     30.64 o
   8   2  12      219.69      213.33      9.61 o
  10   2  12      496.63      528.92     13.93 o
  12   2  12       13.92       22.85      5.33 o
  14   2  12       97.29       88.80      9.24 o
  16   2  12        0.14        4.10      7.28 o
  18   2  12      424.81      448.17     39.36 o
 -21   3  12       19.16        6.98     12.67 o
 -19   3  12      218.26      210.17     24.49 o
 -17   3  12        0.02        4.02      9.99 o
 -15   3  12      203.25      199.70     12.14 o
 -13   3  12       13.61        6.84      7.26 o
 -11   3  12       74.14       61.48      6.61 o
  -9   3  12        0.69       -1.88      3.58 o
  -7   3  12      872.33      840.82     14.59 o
  -5   3  12        2.10        0.43      2.33 o
  -3   3  12      106.51      100.17      5.20 o
  -1   3  12      112.01      144.60      7.62 o
   1   3  12       88.56       76.59      6.64 o
   3   3  12      295.29      272.66     12.88 o
   5   3  12       37.45       65.27      8.05 o
   7   3  12     1348.17     1279.67     21.74 o
   9   3  12      154.26      178.48      9.16 o
  11   3  12      203.43      219.99     10.80 o
  13   3  12      196.46      191.30     12.24 o
  15   3  12       85.56       84.43      9.36 o
  17   3  12      155.17      141.72     15.68 o
  19   3  12        5.51       -8.82     19.06 o
 -20   4  12     1820.04     1956.30    123.72 o
 -18   4  12       59.91       42.18     13.49 o
 -16   4  12      640.98      630.70     20.15 o
 -14   4  12       16.93       19.16      5.99 o
 -12   4  12      581.38      534.38     14.89 o
 -10   4  12      813.02      794.61     16.61 o
  -8   4  12     5682.98     5618.29     46.27 o
  -6   4  12     5317.60     5092.29     42.03 o
  -4   4  12     5643.66     5624.65     36.74 o
  -2   4  12        4.28       12.99      3.21 o
   0   4  12     1827.00     1858.98     21.20 o
   2   4  12      795.22      798.98     17.43 o
   4   4  12      833.68      735.45     20.52 o
   6   4  12      814.33      741.46     15.03 o
   8   4  12       55.39       48.39      6.82 o
  10   4  12       23.21       24.11      6.25 o
  12   4  12      253.63      280.19     13.87 o
  14   4  12       53.05       30.34      8.59 o
  16   4  12        6.49        8.83      6.68 o
  18   4  12      832.15      929.71     39.84 o
 -21   5  12      331.14      351.52     32.56 o
 -19   5  12      262.38      290.74     28.95 o
 -17   5  12       91.33      102.96     13.45 o
 -15   5  12      130.14       99.94     14.11 o
 -13   5  12       33.34       25.19      7.72 o
 -11   5  12        6.36        1.97      3.66 o
  -9   5  12        0.83        2.96      2.67 o
  -7   5  12     3652.32     3772.83     37.18 o
  -5   5  12     2412.38     2335.23     30.81 o
  -3   5  12     2143.96     2083.55     27.16 o
  -1   5  12       11.18       18.98      4.52 o
   1   5  12     1804.63     1701.46     27.67 o
   3   5  12      881.97      820.48     27.25 o
   5   5  12     5289.89     5003.30     51.33 o
   7   5  12      575.48      523.72     15.15 o
   9   5  12       69.05       64.09      8.14 o
  11   5  12        6.93        3.38      5.37 o
  13   5  12        3.46        4.76      5.53 o
  15   5  12        0.73        7.00      6.94 o
  17   5  12       76.51       43.94     46.08 o
 -20   6  12      177.29      196.17     25.04 o
 -18   6  12      431.29      414.79     22.70 o
 -16   6  12       10.02       12.98      7.58 o
 -14   6  12        4.10       -5.23      7.03 o
 -12   6  12       89.37       79.96     12.60 o
 -10   6  12      971.10      930.01     26.84 o
  -8   6  12     1316.85     1281.45     18.36 o
  -6   6  12      155.15      136.56      9.27 o
  -4   6  12      639.13      646.91     14.97 o
  -2   6  12       27.75       27.40      4.84 o
   0   6  12     1174.16     1135.11     22.77 o
   2   6  12       39.16       53.89      7.03 o
   4   6  12     1248.81     1225.92     21.58 o
   6   6  12      777.14      730.80     17.92 o
   8   6  12        7.79        7.17      4.92 o
  10   6  12      355.83      331.58     15.04 o
  12   6  12      475.19      501.23     18.59 o
  14   6  12      246.30      248.78     16.19 o
  16   6  12     1319.64     1285.31     62.97 o
  18   6  12      797.65      537.98     45.19 o
 -19   7  12      289.16      379.89     47.74 o
 -17   7  12        6.16        4.91      8.67 o
 -15   7  12       50.23       53.39     12.70 o
 -13   7  12        3.61        1.45      9.27 o
 -11   7  12      648.77      634.56     18.83 o
  -9   7  12       80.96       67.49      6.72 o
  -7   7  12      654.61      602.84     14.59 o
  -5   7  12      955.62      890.59     19.66 o
  -3   7  12       28.71       15.06      4.45 o
  -1   7  12      260.13      244.11     14.01 o
   1   7  12        0.12        5.31      3.11 o
   3   7  12      421.62      422.56     12.26 o
   5   7  12      980.63      953.72     20.78 o
   7   7  12       14.92       19.75      5.79 o
   9   7  12      239.80      240.84     13.63 o
  11   7  12      301.34      329.82     16.50 o
  13   7  12       66.86       60.40     11.44 o
  15   7  12      469.71      451.62     28.02 o
  17   7  12       23.68       17.98     11.44 o
 -18   8  12       25.49       17.82     11.35 o
 -16   8  12       25.71       31.50     11.26 o
 -14   8  12       55.09       34.77     19.36 o
 -12   8  12       56.62       58.82     10.28 o
 -10   8  12       23.17       24.05      5.90 o
  -8   8  12     1032.01      983.73     18.41 o
  -6   8  12        6.14        6.79      3.72 o
  -4   8  12      502.52      434.48     12.25 o
  -2   8  12        5.75       12.37      3.48 o
   0   8  12      335.53      321.54     10.71 o
   2   8  12      143.34      131.54      8.55 o
   4   8  12     1028.88      986.07     20.15 o
   6   8  12      507.71      518.44     16.72 o
   8   8  12       90.24       92.44      9.45 o
  10   8  12      429.02      383.13     16.06 o
  12   8  12       77.83       89.13     12.52 o
  14   8  12        7.13        8.87      8.59 o
  16   8  12       59.85       56.35     15.61 o
 -17   9  12       41.15       57.52     13.57 o
 -15   9  12       12.84       21.49     10.46 o
 -13   9  12       47.68       53.58     10.03 o
 -11   9  12      109.69      103.04      9.79 o
  -9   9  12      208.27      222.83     11.50 o
  -7   9  12     1092.60     1061.20     22.88 o
  -5   9  12       39.34       28.25      5.01 o
  -3   9  12        2.29        3.47      3.97 o
  -1   9  12       43.58       56.35      6.11 o
   1   9  12        2.99        1.38      4.76 o
   3   9  12       38.54       52.58      6.45 o
   5   9  12      380.75      378.38     14.03 o
   7   9  12       46.59       36.45      7.60 o
   9   9  12      160.81      171.39     13.04 o
  11   9  12        7.17       13.39      6.76 o
  13   9  12      182.83      196.15     17.47 o
  15   9  12      108.68      110.55     29.23 o
 -16  10  12      244.67      240.43     25.01 o
 -14  10  12      491.95      525.27     38.86 o
 -12  10  12      127.70      104.84     12.79 o
 -10  10  12      400.83      428.79     12.96 o
  -8  10  12      529.70      488.93     14.62 o
  -6  10  12      102.89      109.40      8.42 o
  -4  10  12       32.77       24.32      5.61 o
  -2  10  12        4.84        5.23      4.27 o
   0  10  12      682.19      640.92     17.65 o
   2  10  12        3.06        2.84      4.29 o
   4  10  12     1200.97     1212.25     25.94 o
   6  10  12      259.80      281.08     21.69 o
   8  10  12       10.50       14.47      6.41 o
  10  10  12      165.05      148.37     13.06 o
  12  10  12       56.80       67.39     18.15 o
  14  10  12      346.15      348.93     26.87 o
 -17  11  12       39.17       62.17     23.73 o
 -15  11  12      257.14      287.08     26.65 o
 -13  11  12      386.48      442.31     21.93 o
 -11  11  12       87.12      102.62      9.12 o
  -9  11  12      369.27      395.74     14.90 o
  -7  11  12      205.87      217.61     11.51 o
  -5  11  12       55.58       53.48      6.64 o
  -3  11  12       51.83       55.70      8.14 o
  -1  11  12      147.22      143.49     10.09 o
   1  11  12        0.32       -2.11      4.25 o
   3  11  12      356.67      384.75     14.52 o
   5  11  12       49.50       50.41      7.49 o
   7  11  12      827.18      748.92     37.87 o
   9  11  12        8.84       18.37      7.10 o
  11  11  12      553.59      566.10     30.20 o
  13  11  12       11.52        9.90     13.65 o
 -14  12  12       47.60       54.42     14.55 o
 -12  12  12       18.89       17.20      6.56 o
 -10  12  12       12.26        3.48      5.10 o
  -8  12  12      131.13      122.85      9.94 o
  -6  12  12       23.89       21.27      5.84 o
  -4  12  12       96.03       99.40      9.46 o
  -2  12  12        2.79        4.40      5.58 o
   0  12  12      351.04      367.83     14.86 o
   2  12  12       71.23       72.69      8.47 o
   4  12  12       12.52       14.13      6.05 o
   6  12  12      145.74      173.21     12.62 o
   8  12  12      297.27      315.06     17.83 o
  10  12  12       45.21       43.06     10.84 o
  12  12  12        0.11       -8.31      9.71 o
 -13  13  12        1.64       19.95      8.85 o
 -11  13  12        1.43       -0.64      5.53 o
  -9  13  12       94.28       89.60      9.17 o
  -7  13  12      148.35      130.15     11.18 o
  -5  13  12        7.02       11.14      5.87 o
  -3  13  12       28.46       27.23      7.84 o
  -1  13  12       84.37       88.42     14.95 o
   1  13  12       77.82       88.25      9.93 o
   3  13  12      289.96      254.59     24.09 o
   5  13  12        0.72        3.76      5.80 o
   7  13  12        4.82        1.92      5.98 o
   9  13  12      113.06      112.27     18.96 o
  11  13  12        0.52       22.01      9.03 o
 -12  14  12        0.12        8.79      7.91 o
 -10  14  12       60.37       53.10      9.37 o
  -8  14  12      223.49      247.45     15.61 o
  -6  14  12       53.86       59.24     10.17 o
  -4  14  12      681.07      787.81     25.41 o
  -2  14  12        2.49       10.61      6.94 o
   0  14  12      378.62      450.25     20.47 o
   2  14  12        4.16       -1.54     10.30 o
   4  14  12      296.60      323.23     16.91 o
   6  14  12      202.60      184.03     14.01 o
   8  14  12       98.14      101.04     11.99 o
  10  14  12      130.54      139.57     14.98 o
  -9  15  12      649.03      743.20     25.99 o
  -7  15  12       19.27       33.85      9.74 o
  -5  15  12      374.25      501.25     22.11 o
  -3  15  12      305.96      328.36     19.75 o
  -1  15  12      205.79      231.64     30.43 o
   1  15  12      127.91      174.35     15.91 o
   3  15  12       60.99       61.34     10.65 o
   5  15  12        6.98        5.56      6.62 o
   7  15  12        4.85        1.56      6.95 o
  -8  16  12       34.57       36.69     13.27 o
  -6  16  12        1.49        7.82      8.47 o
  -4  16  12       88.94      156.57     15.34 o
  -2  16  12      138.00      107.25     13.30 o
   0  16  12       95.57      123.84     14.06 o
   2  16  12       17.63       18.86      8.14 o
   4  16  12       35.95       44.53      8.77 o
  -1  17  12       36.30       41.81     21.39 o
 -21   1  13      147.53      153.07     29.27 o
 -19   1  13      612.74      638.66     35.64 o
 -17   1  13       60.60       43.42      9.25 o
 -15   1  13        1.96       -3.69      6.08 o
 -13   1  13       76.39       74.67      7.53 o
 -11   1  13      259.08      255.81     11.07 o
  -9   1  13        0.97        5.48      2.96 o
  -7   1  13     5014.46     5023.84     42.14 o
  -5   1  13      934.38      862.88     14.02 o
  -3   1  13     1222.45     1151.73     17.58 o
  -1   1  13      564.13      503.20     13.32 o
   1   1  13        0.26       -0.28      2.73 o
   3   1  13     1539.08     1507.69     25.48 o
   5   1  13      741.86      631.98     20.20 o
   7   1  13      207.19      190.59      9.48 o
   9   1  13      164.87      162.69     10.28 o
  11   1  13      692.56      715.54     17.71 o
  13   1  13       23.79       18.37      5.54 o
  15   1  13      179.45      133.87     11.30 o
  17   1  13      146.19      181.94     47.78 o
  19   1  13      107.95      113.91     21.46 o
 -20   2  13      180.44      224.35     26.23 o
 -18   2  13      103.18      126.76     19.97 o
 -16   2  13       95.17       98.78     11.24 o
 -14   2  13      130.03      147.36     10.29 o
 -12   2  13      293.62      289.31     12.10 o
 -10   2  13      937.73      954.49     18.19 o
  -8   2  13     4955.87     4716.21     39.35 o
  -6   2  13    10030.65     9753.45     60.94 o
  -4   2  13      124.43      166.15      6.40 o
  -2   2  13     1926.74     1746.12     20.15 o
   0   2  13      224.33      219.37      9.44 o
   2   2  13      926.66      910.00     18.33 o
   4   2  13     3100.23     2856.50     35.79 o
   6   2  13     4806.01     4591.36     50.87 o
   8   2  13      214.16      205.62     10.10 o
  10   2  13       32.07       19.23      4.75 o
  12   2  13        8.39        0.56      4.27 o
  14   2  13       20.34       13.01      7.01 o
  16   2  13      519.41      625.89     25.14 o
  18   2  13      133.10      139.92     21.13 o
 -21   3  13      396.49      478.82     38.09 o
 -19   3  13     2822.64     3117.09     77.57 o
 -17   3  13        0.17        8.27     10.94 o
 -15   3  13      260.85      279.32     13.67 o
 -13   3  13      448.89      432.06     14.21 o
 -11   3  13        6.83       17.10      4.58 o
  -9   3  13     2230.03     2250.18     25.45 o
  -7   3  13     1988.59     1978.69     23.77 o
  -5   3  13      128.05      128.47      5.92 o
  -3   3  13        0.21        1.39      2.18 o
  -1   3  13      417.02      480.89     10.31 o
   1   3  13      189.02      151.33      9.10 o
   3   3  13      123.19      127.73      8.78 o
   5   3  13     3298.62     3114.33     38.82 o
   7   3  13      919.09      831.06     17.88 o
   9   3  13      312.69      320.26     15.35 o
  11   3  13       42.18       43.76      8.22 o
  13   3  13     1099.57     1136.09     27.86 o
  15   3  13      891.97      855.62     24.84 o
  17   3  13     1595.77     1725.78     41.71 o
 -20   4  13      249.65      251.21     27.33 o
 -18   4  13       33.59       29.05     12.65 o
 -16   4  13        0.57       -3.70      5.75 o
 -14   4  13       18.11       18.54      6.33 o
 -12   4  13       37.20       29.88      6.61 o
 -10   4  13        4.51        4.82      4.16 o
  -8   4  13     1822.73     1782.45     28.04 o
  -6   4  13     2156.25     2106.61     32.39 o
  -4   4  13      562.96      573.25     10.97 o
  -2   4  13        8.30        7.27      2.78 o
   0   4  13     1144.61     1039.19     16.60 o
   2   4  13      676.54      650.11     19.42 o
   4   4  13     1206.60     1188.44     30.88 o
   6   4  13      133.28      109.56      8.84 o
   8   4  13        0.11       -3.71      4.02 o
  10   4  13      273.32      249.41     13.72 o
  12   4  13        0.47       -1.98      5.05 o
  14   4  13      961.70      910.58     25.23 o
  16   4  13      166.75      208.99     17.82 o
  18   4  13     1243.11     1199.81     63.57 o
 -19   5  13      100.52       78.47     17.27 o
 -17   5  13        3.00       -0.80      6.99 o
 -15   5  13      146.07      149.84     12.37 o
 -13   5  13       22.33       10.91      5.41 o
 -11   5  13       54.01       51.71      7.28 o
  -9   5  13     1791.65     1786.80     26.03 o
  -7   5  13       48.08       55.85      8.85 o
  -5   5  13     6745.61     6465.85     59.90 o
  -3   5  13     2248.27     2128.82     28.46 o
  -1   5  13     4053.43     3839.20     41.10 o
   1   5  13     4619.07     4433.24     56.45 o
   3   5  13      810.33      781.23     22.26 o
   5   5  13     2229.15     2285.45     39.16 o
   7   5  13      569.71      561.24     18.18 o
   9   5  13      189.38      176.10     11.54 o
  11   5  13        7.62       21.36      6.45 o
  13   5  13       50.47       58.85      8.42 o
  15   5  13      124.22      115.25     12.47 o
  17   5  13        0.02        1.95     14.73 o
 -20   6  13       67.78       32.28     22.66 o
 -18   6  13       10.33       16.91     10.46 o
 -16   6  13      169.94      107.17     20.97 o
 -14   6  13      433.98      439.76     20.39 o
 -12   6  13       26.75       15.91      7.80 o
 -10   6  13       48.60       51.20      7.09 o
  -8   6  13        0.04       -4.16      4.16 o
  -6   6  13       24.47       35.25      6.39 o
  -4   6  13     4444.53     4041.03     42.44 o
  -2   6  13       23.69        7.32      6.47 o
   0   6  13     5477.53     5025.07     58.71 o
   2   6  13     1607.95     1575.40     33.22 o
   4   6  13      254.01      265.09      9.37 o
   6   6  13     2129.65     2110.34     31.34 o
   8   6  13       75.61       63.69      9.58 o
  10   6  13       39.67       31.57      7.27 o
  12   6  13       90.21       87.39     10.47 o
  14   6  13      104.85       92.14     11.36 o
  16   6  13      100.46       83.49     17.12 o
 -19   7  13      364.53      365.56     47.86 o
 -17   7  13       13.28       33.50     11.65 o
 -15   7  13      164.09      159.37     19.14 o
 -13   7  13       40.79       27.23      8.64 o
 -11   7  13      305.59      269.97     10.74 o
  -9   7  13      100.72       84.92      9.47 o
  -7   7  13     2755.38     2591.26     36.12 o
  -5   7  13      334.98      351.59     13.09 o
  -3   7  13     1437.66     1344.80     23.23 o
  -1   7  13       59.57       77.34      8.41 o
   1   7  13      226.03      190.32     12.09 o
   3   7  13        2.00        7.74      3.73 o
   5   7  13      563.03      511.20     19.79 o
   7   7  13      168.90      175.12     11.59 o
   9   7  13      158.33      165.31     13.85 o
  11   7  13       44.00       44.13      9.67 o
  13   7  13      164.00      161.74     16.03 o
  15   7  13       96.70      111.17     18.86 o
  17   7  13      210.63      234.82     35.34 o
 -18   8  13       34.08       11.22     19.61 o
 -16   8  13        5.66        0.00      8.82 o
 -14   8  13       25.95       10.76      8.72 o
 -12   8  13       91.05       93.88     10.28 o
 -10   8  13       95.09       91.51      9.87 o
  -8   8  13     1206.44     1159.48     18.58 o
  -6   8  13      933.46      926.65     21.48 o
  -4   8  13      141.23      141.46     11.80 o
  -2   8  13      252.77      228.53     11.69 o
   0   8  13       12.43       12.88      5.54 o
   2   8  13       16.44       16.23      4.32 o
   4   8  13      123.39      119.79      9.20 o
   6   8  13      224.89      218.56     12.62 o
   8   8  13     1081.75     1078.17     24.69 o
  10   8  13       66.12       66.08     10.90 o
  12   8  13      571.47      610.95     26.56 o
  14   8  13      112.65      106.62     12.12 o
  16   8  13        0.00       18.17     17.00 o
 -17   9  13       71.66       70.61     20.72 o
 -15   9  13      566.12      595.18     31.36 o
 -13   9  13      134.29      156.94     25.03 o
 -11   9  13      196.15      241.51     11.96 o
  -9   9  13     1114.44     1107.60     20.51 o
  -7   9  13      202.26      189.96     11.59 o
  -5   9  13        6.97        4.36      3.51 o
  -3   9  13       30.07       25.61      4.29 o
  -1   9  13      268.98      255.27     10.06 o
   1   9  13        8.29       -0.19      3.79 o
   3   9  13      168.57      159.64     10.01 o
   5   9  13     1244.09     1195.62     25.17 o
   7   9  13        1.92       -3.53      5.17 o
   9   9  13      256.18      291.18     15.89 o
  11   9  13      949.16      968.47     30.04 o
  13   9  13      238.58      267.98     19.77 o
  15   9  13      470.27      470.27     30.64 o
 -16  10  13       62.30       36.11     13.12 o
 -14  10  13      360.10      425.11     44.11 o
 -12  10  13        8.65        8.05      5.90 o
 -10  10  13      597.85      625.36     15.27 o
  -8  10  13        0.01        6.90      4.56 o
  -6  10  13      873.08      932.94     18.79 o
  -4  10  13      330.68      331.20     13.12 o
  -2  10  13       76.78       80.98      7.72 o
   0  10  13       20.87       14.28      4.66 o
   2  10  13      288.93      256.24     12.32 o
   4  10  13      339.90      319.75     13.79 o
   6  10  13      645.58      664.06     20.22 o
   8  10  13       21.72       18.91      6.89 o
  10  10  13       91.42       85.44     10.93 o
  12  10  13       73.22       79.77     12.72 o
  14  10  13       16.40       21.42     12.33 o
 -15  11  13        8.88       10.37     11.06 o
 -13  11  13        3.70        6.54      6.37 o
 -11  11  13       39.90       41.51      7.32 o
  -9  11  13       41.01       24.42      6.37 o
  -7  11  13       22.99        8.00      5.02 o
  -5  11  13        4.82       -4.06      4.07 o
  -3  11  13      326.19      357.01     16.41 o
  -1  11  13      284.36      271.90     12.86 o
   1  11  13      153.17      140.93     10.28 o
   3  11  13       50.14       50.35      7.19 o
   5  11  13        2.56       -1.75      5.30 o
   7  11  13       20.96        7.94      6.41 o
   9  11  13       19.89       12.68      7.26 o
  11  11  13      102.99      126.77     13.11 o
  13  11  13       90.44       94.56     17.29 o
 -14  12  13       92.10       86.07     12.20 o
 -12  12  13      129.12      117.86     11.63 o
 -10  12  13      105.90       94.34      8.93 o
  -8  12  13      438.99      435.10     16.26 o
  -6  12  13       11.82       17.55      5.48 o
  -4  12  13       90.78       92.39      9.33 o
  -2  12  13        0.99       -3.29      5.47 o
   0  12  13       64.48       53.02      7.62 o
   2  12  13       14.25       10.81      5.62 o
   4  12  13      135.44      139.49     12.29 o
   6  12  13      536.83      563.01     20.26 o
   8  12  13       24.72       32.38     12.26 o
  10  12  13       99.05       98.86     11.92 o
  12  12  13       23.36       44.15     18.44 o
 -13  13  13       17.38       31.31      9.51 o
 -11  13  13        8.59        3.28      5.82 o
  -9  13  13       33.91       20.91      7.22 o
  -7  13  13       34.25       43.20     11.57 o
  -5  13  13       89.74      101.23     11.24 o
  -3  13  13        1.28        5.35      5.99 o
  -1  13  13      453.59      422.91     23.15 o
   1  13  13        0.10       -1.66      5.17 o
   3  13  13      118.89      112.63     10.50 o
   5  13  13        9.14       19.49      6.71 o
   7  13  13       88.64      115.10     13.10 o
   9  13  13       18.80       10.75      7.69 o
  11  13  13       11.12       19.09      8.47 o
 -12  14  13      147.25      150.31     20.09 o
 -10  14  13        5.85        4.23      6.61 o
  -8  14  13       81.01      102.28     11.21 o
  -6  14  13      494.10      569.89     29.12 o
  -4  14  13        0.10        2.85      6.88 o
  -2  14  13      138.84      145.33     13.63 o
   0  14  13       92.13       92.07     11.58 o
   2  14  13       12.89        5.57      6.10 o
   4  14  13       40.21       36.28      7.89 o
   6  14  13        7.17       10.76      9.24 o
   8  14  13       35.56       34.85     11.20 o
  -9  15  13       14.35       15.60      8.22 o
  -7  15  13        0.69       15.18      7.81 o
  -5  15  13       16.25       15.30      8.16 o
  -3  15  13       81.80       72.58     11.07 o
  -1  15  13      233.62      189.28     17.13 o
   1  15  13       24.89       27.63     12.50 o
   3  15  13        2.42        9.97      6.26 o
   5  15  13        3.99        9.23      6.95 o
   7  15  13      103.51       99.32     12.21 o
  -6  16  13      172.94      150.01     14.97 o
  -4  16  13      633.92      677.61     25.12 o
  -2  16  13      133.93      135.49     14.85 o
   0  16  13      685.32      705.03     33.07 o
   2  16  13        1.77       -0.51      7.34 o
   4  16  13      214.95      226.42     22.57 o
 -20   0  14     1853.44     1911.89     87.82 o
 -18   0  14     1198.10     1330.60     68.97 o
 -16   0  14     1038.15      981.97     53.82 o
 -14   0  14     1032.72      911.98     51.41 o
 -12   0  14     1257.47     1106.69     35.71 o
 -10   0  14     6613.41     6047.30     90.32 o
  -8   0  14     3476.57     3366.33     42.88 o
  -6   0  14     2771.48     2261.97     47.28 o
  -4   0  14     4714.33     4673.50     71.46 o
  -2   0  14     4093.55     4121.54     63.33 o
   0   0  14     3066.28     3604.06     82.46 o
   2   0  14     1865.88     1747.69     55.15 o
   4   0  14     1106.01      988.02     30.94 o
   6   0  14     1042.21      938.33     31.08 o
   8   0  14      114.86      110.88     13.38 o
  10   0  14      767.68      730.39     29.30 o
  12   0  14      122.87      104.75     12.46 o
  14   0  14      144.86      139.80     14.50 o
  16   0  14       30.88       12.40     19.84 o
  18   0  14      227.51      253.20     36.15 o
 -21   1  14       33.61       50.05     16.74 o
 -19   1  14      121.81      128.58     20.81 o
 -17   1  14       56.89       55.22     11.50 o
 -15   1  14      219.37      183.98     21.82 o
 -13   1  14      112.20      109.24      8.94 o
 -11   1  14     1965.91     1782.24     26.55 o
  -9   1  14     4084.55     3879.13     34.67 o
  -7   1  14     8397.57     7767.78     57.39 o
  -5   1  14       18.45       46.06      4.60 o
  -3   1  14     1839.97     1858.39     23.99 o
  -1   1  14       30.25       19.73      4.87 o
   1   1  14     2064.72     1988.34     34.11 o
   3   1  14       80.34       56.92      9.09 o
   5   1  14     1666.22     1603.11     32.53 o
   7   1  14      416.12      444.65     12.52 o
   9   1  14       57.43       48.37      6.26 o
  11   1  14     1013.81     1095.83     21.34 o
  13   1  14      128.40      162.88     10.58 o
  15   1  14      636.39      672.45     26.44 o
  17   1  14      123.13      112.38     19.30 o
 -20   2  14       60.60       61.21     30.19 o
 -18   2  14      140.18      128.16     24.65 o
 -16   2  14        0.69        4.78      7.01 o
 -14   2  14       11.08        6.74      5.00 o
 -12   2  14        1.89        2.72      3.89 o
 -10   2  14       86.52       67.01      6.49 o
  -8   2  14       69.35       69.56      5.37 o
  -6   2  14        1.45        6.35      2.46 o
  -4   2  14      218.77      230.21      7.29 o
  -2   2  14       61.19       86.99      5.82 o
   0   2  14      347.30      299.51     11.08 o
   2   2  14      487.13      399.99     13.36 o
   4   2  14     1086.38     1094.97     26.16 o
   6   2  14      562.75      564.14     19.75 o
   8   2  14      103.50      112.73     10.91 o
  10   2  14      154.95      154.68      9.73 o
  12   2  14      402.18      353.15     14.88 o
  14   2  14       75.79       74.59     12.48 o
  16   2  14       70.10       47.58     11.92 o
  18   2  14       14.03        3.82     14.39 o
 -19   3  14       47.47       24.86     14.35 o
 -17   3  14       13.36        7.51     10.21 o
 -15   3  14      388.22      357.32     14.67 o
 -13   3  14       22.85       25.93      5.85 o
 -11   3  14      383.44      357.56     14.18 o
  -9   3  14       76.62       60.21      5.45 o
  -7   3  14        0.93        1.35      3.64 o
  -5   3  14      305.92      293.27      7.96 o
  -3   3  14      264.81      277.14      7.69 o
  -1   3  14        5.04       10.82      4.49 o
   1   3  14      264.89      254.19     11.72 o
   3   3  14       97.20       92.56      8.07 o
   5   3  14      428.19      409.56     16.74 o
   7   3  14       28.10       22.61      8.57 o
   9   3  14       68.97       71.54      7.86 o
  11   3  14      343.95      306.26     17.14 o
  13   3  14        0.02       -2.25      6.02 o
  15   3  14      150.37      135.38     18.27 o
  17   3  14       15.44       11.31     10.47 o
 -20   4  14      375.17      445.87     36.19 o
 -18   4  14      199.15      222.91     25.39 o
 -16   4  14      205.12      185.67     16.44 o
 -14   4  14      243.04      291.56     15.57 o
 -12   4  14      297.73      322.55     16.00 o
 -10   4  14      176.83      167.05     11.10 o
  -8   4  14      157.47      166.14     14.89 o
  -6   4  14        1.66       -1.80      3.39 o
  -4   4  14      755.57      784.75     14.00 o
  -2   4  14     2086.12     2008.08     26.42 o
   0   4  14     4259.05     3990.31     60.79 o
   2   4  14      474.25      464.69     14.54 o
   4   4  14     5138.82     4993.45     67.54 o
   6   4  14      482.47      462.19     18.60 o
   8   4  14        3.80        7.31      6.02 o
  10   4  14      192.07      191.31     13.83 o
  12   4  14       45.71       44.26     10.03 o
  14   4  14      272.45      278.86     24.19 o
  16   4  14      262.52      296.46     22.97 o
 -19   5  14      119.63      118.46     20.94 o
 -17   5  14       66.51       53.21     11.44 o
 -15   5  14       67.22       90.77     11.90 o
 -13   5  14       10.34        1.57      5.12 o
 -11   5  14      265.56      240.58     16.53 o
  -9   5  14      636.51      584.26     20.91 o
  -7   5  14     6651.82     6286.18    111.65 o
  -5   5  14       67.83       83.03      8.75 o
  -3   5  14      562.36      397.24     12.74 o
  -1   5  14      330.68      368.74     28.73 o
   1   5  14        9.43        9.38      5.51 o
   3   5  14      329.29      365.71     15.72 o
   5   5  14      534.84      531.56     24.02 o
   7   5  14      206.29      194.41     19.07 o
   9   5  14        0.40        5.96      8.16 o
  11   5  14      102.00      124.79     10.09 o
  13   5  14      101.60      122.63     11.86 o
  15   5  14       93.80       95.12     13.90 o
  17   5  14      178.10      220.58     35.69 o
 -18   6  14      878.61      988.44     40.41 o
 -16   6  14      146.19      125.22     17.26 o
 -14   6  14       47.13       69.11     11.24 o
 -12   6  14      119.49      136.00     13.20 o
 -10   6  14        3.99        2.34      4.60 o
  -8   6  14      320.90      287.20     14.33 o
  -6   6  14      821.90      784.60     19.12 o
  -4   6  14       37.69       28.75      6.29 o
  -2   6  14     1378.88     1279.50     22.85 o
   0   6  14        9.55       25.99      5.89 o
   2   6  14      200.58      200.08     14.04 o
   4   6  14      121.70      117.32     11.57 o
   6   6  14     1857.09     1826.62     36.82 o
   8   6  14      461.12      465.45     17.78 o
  10   6  14      173.74      159.28     13.78 o
  12   6  14        6.70        4.99     11.70 o
  14   6  14        5.70       13.13      7.72 o
  16   6  14        0.01       -1.22     10.96 o
 -19   7  14       13.79       47.15     22.62 o
 -17   7  14      213.00      222.83     23.35 o
 -15   7  14       29.29       35.04     15.18 o
 -13   7  14        6.36       13.67      4.73 o
 -11   7  14        0.04       -2.47      4.47 o
  -9   7  14       95.80       76.17     13.54 o
  -7   7  14       57.30       60.94      7.62 o
  -5   7  14      548.98      557.32     16.52 o
  -3   7  14      284.83      229.63     11.68 o
  -1   7  14       49.48       35.91      6.68 o
   1   7  14        3.16        8.46      5.00 o
   3   7  14      417.24      389.85     17.45 o
   5   7  14        8.11       10.03      4.27 o
   7   7  14      211.43      229.45     12.24 o
   9   7  14       41.80       33.59      8.19 o
  11   7  14      115.89      141.54     15.86 o
  13   7  14       67.21       62.37     10.17 o
  15   7  14      269.13      247.06     17.10 o
 -18   8  14       11.26        9.15     10.90 o
 -16   8  14       29.10       45.75     11.99 o
 -14   8  14        6.47       -7.16      7.72 o
 -12   8  14        1.49        2.48      4.06 o
 -10   8  14        9.86        9.18      5.47 o
  -8   8  14      188.77      195.70     16.83 o
  -6   8  14      340.68      350.40     13.93 o
  -4   8  14      113.07       88.29      9.58 o
  -2   8  14       16.02        8.70      6.07 o
   0   8  14      325.63      303.66     15.30 o
   2   8  14        3.60       -3.86      4.82 o
   4   8  14      255.62      272.80     11.13 o
   6   8  14       79.96       79.12      8.50 o
   8   8  14       62.37       68.85      8.82 o
  10   8  14      395.38      430.20     38.78 o
  12   8  14       78.17      104.15     17.81 o
  14   8  14      464.88      456.21     20.87 o
 -17   9  14      119.86      140.77     20.48 o
 -15   9  14        0.80       11.55      9.74 o
 -13   9  14        6.63        4.94     13.77 o
 -11   9  14       68.53       73.69      7.36 o
  -9   9  14        2.19       -3.88      4.69 o
  -7   9  14      453.27      484.01     16.93 o
  -5   9  14       42.06       39.89      7.02 o
  -3   9  14       43.72       24.71      6.52 o
  -1   9  14       89.80       97.42     12.30 o
   1   9  14       70.56       59.17      9.60 o
   3   9  14        0.03       -3.72      3.72 o
   5   9  14     1710.34     1688.45     29.86 o
   7   9  14      243.79      255.85     18.27 o
   9   9  14      186.15      193.50     13.83 o
  11   9  14       20.89       18.45      8.87 o
  13   9  14        3.96        0.19     11.80 o
  15   9  14       38.65       39.13     13.48 o
 -16  10  14      243.62      259.50     16.83 o
 -14  10  14      290.25      335.27     17.36 o
 -12  10  14      168.82      186.50     14.85 o
 -10  10  14      532.07      564.66     14.13 o
  -8  10  14      102.74      108.63     10.73 o
  -6  10  14     1212.21     1248.34     27.27 o
  -4  10  14       13.85        6.48      6.20 o
  -2  10  14      488.27      469.23     22.02 o
   0  10  14       82.61       71.89      9.21 o
   2  10  14       50.00       45.63      6.23 o
   4  10  14        0.57        2.59      4.43 o
   6  10  14      496.60      497.07     17.47 o
   8  10  14      490.80      503.55     19.39 o
  10  10  14      313.78      361.17     20.52 o
  12  10  14      101.36      102.17     13.83 o
  14  10  14       14.60       31.62     13.26 o
 -15  11  14      508.84      492.95     21.16 o
 -13  11  14      405.42      437.96     16.81 o
 -11  11  14      401.02      437.37     15.96 o
  -9  11  14       28.46       23.98      5.89 o
  -7  11  14      255.63      230.90     10.74 o
  -5  11  14      718.56      792.26     18.38 o
  -3  11  14       76.61       76.57      8.51 o
  -1  11  14       85.10       91.43      8.56 o
   1  11  14       17.46       10.94      5.11 o
   3  11  14       41.89       45.60      7.11 o
   5  11  14      196.70      181.77     13.08 o
   7  11  14      153.28      157.45     12.93 o
   9  11  14      344.33      378.84     18.88 o
  11  11  14        4.37        6.55      8.60 o
  13  11  14        9.55        7.30     10.90 o
 -14  12  14       15.17       10.55      8.05 o
 -12  12  14        7.95        7.11      6.15 o
 -10  12  14       39.69       30.83      6.41 o
  -8  12  14       24.56       10.77      5.87 o
  -6  12  14      365.55      429.45     15.27 o
  -4  12  14      111.12      136.28     17.19 o
  -2  12  14        6.94        0.60      6.82 o
   0  12  14        8.30       18.45      5.76 o
   2  12  14        0.33        1.94      5.08 o
   4  12  14       59.03       69.49     13.23 o
   6  12  14      357.68      336.16     20.63 o
   8  12  14      159.35      203.88     15.27 o
  10  12  14        0.98        8.57      7.35 o
  12  12  14      112.25      104.19     25.57 o
 -13  13  14       57.08       44.79      8.41 o
 -11  13  14       19.46       19.10      6.31 o
  -9  13  14       36.20       33.82      7.50 o
  -7  13  14        2.47        4.51      6.19 o
  -5  13  14        0.08        1.25      5.95 o
  -3  13  14       58.52       66.72      9.48 o
  -1  13  14       66.50       88.83     10.27 o
   1  13  14       30.57       30.00     10.75 o
   3  13  14       26.52       27.35      7.19 o
   5  13  14      126.13      147.42     12.17 o
   7  13  14       23.70       29.23      8.43 o
   9  13  14       24.45       26.95      8.83 o
 -10  14  14       22.97       16.60      6.79 o
  -8  14  14      284.42      305.72     18.53 o
  -6  14  14      589.15      637.50     31.76 o
  -4  14  14      124.73      114.12     11.88 o
  -2  14  14      148.28      166.90     13.94 o
   0  14  14      457.54      504.62     20.15 o
   2  14  14        0.64        1.67      5.74 o
   4  14  14      306.56      335.00     18.33 o
   6  14  14        4.26       14.20      8.00 o
   8  14  14       42.86       55.18     10.19 o
  -7  15  14       10.68       12.19      7.92 o
  -5  15  14      398.16      525.84     21.51 o
  -3  15  14       35.39       47.22      9.67 o
  -1  15  14      672.40      770.37     25.56 o
   1  15  14      384.14      403.22     20.96 o
   3  15  14      135.64      181.67     13.87 o
   5  15  14      672.41      726.99     25.12 o
  -4  16  14        2.97       11.89      7.93 o
  -2  16  14       11.55       18.71      8.30 o
   0  16  14       21.60       39.10      9.47 o
 -19   1  15      305.27      344.94     31.45 o
 -17   1  15       16.18       22.66     11.84 o
 -15   1  15       74.16       68.03      9.96 o
 -13   1  15      370.25      395.00     14.01 o
 -11   1  15      322.64      298.08     11.66 o
  -9   1  15      314.36      282.88      8.74 o
  -7   1  15      367.22      291.49      8.25 o
  -5   1  15       55.25       64.18      5.26 o
  -3   1  15      561.01      627.53     13.95 o
  -1   1  15        6.00        2.65      4.26 o
   1   1  15     2226.62     2144.38     36.76 o
   3   1  15        0.35        3.54      4.74 o
   5   1  15     1623.06     1574.64     29.04 o
   7   1  15      974.03      961.91     23.54 o
   9   1  15      135.87      138.93      9.21 o
  11   1  15      573.62      591.37     16.29 o
  13   1  15       75.98       71.54      9.32 o
  15   1  15       12.34       10.57      9.60 o
  17   1  15      153.86       90.82     18.98 o
 -20   2  15       13.67       17.68     13.59 o
 -18   2  15        3.82       -0.81     11.16 o
 -16   2  15       57.00       37.14     10.23 o
 -14   2  15       29.23       19.07      5.95 o
 -12   2  15       12.98        1.75      4.25 o
 -10   2  15       44.23       27.90      6.82 o
  -8   2  15     1099.84     1060.31     18.33 o
  -6   2  15      750.65      675.26     11.57 o
  -4   2  15      192.83      193.07      7.40 o
  -2   2  15      110.18      187.80      7.80 o
   0   2  15      389.13      282.81     11.31 o
   2   2  15      247.21      276.95     11.77 o
   4   2  15      253.94      289.46     15.22 o
   6   2  15       13.42       14.02      6.42 o
   8   2  15       34.62       37.17      7.10 o
  10   2  15      118.57      113.38     10.03 o
  12   2  15      546.29      585.89     18.40 o
  14   2  15       49.12       48.81     10.98 o
  16   2  15      290.65      244.65     19.89 o
 -19   3  15     1041.84     1181.28     66.92 o
 -17   3  15       28.86       23.51     12.40 o
 -15   3  15       13.81       15.53      9.12 o
 -13   3  15      107.22      126.73     10.90 o
 -11   3  15       14.01       10.89      8.22 o
  -9   3  15       15.85       17.73      7.22 o
  -7   3  15      578.97      545.89     16.38 o
  -5   3  15        9.59       14.16      4.64 o
  -3   3  15      942.25      828.38     16.23 o
  -1   3  15      412.86      259.11     11.63 o
   1   3  15       50.50       64.00      6.99 o
   3   3  15      481.25      440.14     14.26 o
   5   3  15      712.03      695.56     22.24 o
   7   3  15      296.64      292.63     19.77 o
   9   3  15       14.13        6.11      5.48 o
  11   3  15      123.57      176.04     19.09 o
  13   3  15       38.71       31.55      9.86 o
  15   3  15       42.47       36.24     11.04 o
  17   3  15       53.51       17.87     10.54 o
 -20   4  15        5.81       -9.22     12.80 o
 -18   4  15       19.21       10.72     12.63 o
 -16   4  15       80.13       97.04     13.79 o
 -14   4  15      160.46      178.62     13.30 o
 -12   4  15        2.86        7.54      5.17 o
 -10   4  15       64.44       61.19      7.54 o
  -8   4  15      801.89      778.10     20.10 o
  -6   4  15      617.80      600.97     20.25 o
  -4   4  15      125.95      113.25      7.66 o
  -2   4  15       43.35       48.61      5.68 o
   0   4  15      678.99      644.14     24.79 o
   2   4  15      349.34      366.01     13.51 o
   4   4  15      406.88      400.81     14.36 o
   6   4  15      367.36      346.63     16.72 o
   8   4  15        3.87        5.58      6.52 o
  10   4  15      401.96      471.78     21.37 o
  12   4  15      158.85      182.95     14.46 o
  14   4  15      106.42       60.90     12.04 o
  16   4  15       79.33       84.04     18.87 o
 -19   5  15       60.96       57.50     24.76 o
 -17   5  15      443.12      439.70     27.63 o
 -15   5  15      310.84      298.33     24.41 o
 -13   5  15       69.42       60.71     10.71 o
 -11   5  15      437.39      449.84     18.66 o
  -9   5  15       52.16       58.53      9.30 o
  -7   5  15      815.46      841.41     21.84 o
  -5   5  15        0.08        6.64      4.27 o
  -3   5  15      210.82      255.75     12.50 o
  -1   5  15     4111.98     3940.88     45.93 o
   1   5  15      373.06      358.79     13.30 o
   3   5  15     3014.06     2992.96     40.56 o
   5   5  15      971.36      935.56     25.82 o
   7   5  15      312.97      365.61     22.07 o
   9   5  15      921.96      965.25     35.95 o
  11   5  15      393.06      442.02     24.86 o
  13   5  15      269.69      246.23     19.41 o
  15   5  15       14.87       -6.30     12.60 o
 -18   6  15        3.17       -1.51      9.30 o
 -16   6  15       69.55       58.66     12.66 o
 -14   6  15        8.66       13.90      8.45 o
 -12   6  15      228.07      226.14     16.68 o
 -10   6  15      381.47      334.04     14.80 o
  -8   6  15      243.34      245.78     14.69 o
  -6   6  15       24.54       22.55      6.57 o
  -4   6  15      169.03      158.09     12.17 o
  -2   6  15      580.09      519.89     15.15 o
   0   6  15     1950.02     1892.15     43.40 o
   2   6  15       54.04       51.80      8.41 o
   4   6  15     6697.53     6721.13     93.08 o
   6   6  15       28.55       38.72     11.33 o
   8   6  15      997.69     1055.32     37.35 o
  10   6  15      252.30      257.24     36.97 o
  12   6  15       81.99       66.87     12.33 o
  14   6  15       46.48       34.34     10.85 o
  16   6  15       50.03       18.43     13.41 o
 -17   7  15       34.89       29.70     16.66 o
 -15   7  15      484.12      505.91     28.01 o
 -13   7  15      138.06      145.89     17.54 o
 -11   7  15       14.95        5.95      6.11 o
  -9   7  15       24.21       18.71      7.70 o
  -7   7  15      282.42      316.62     14.94 o
  -5   7  15       28.66       16.52      5.36 o
  -3   7  15      226.42      211.06     14.10 o
  -1   7  15       18.41       26.33      6.29 o
   1   7  15     2308.34     2168.51     40.32 o
   3   7  15      162.05      104.53     13.27 o
   5   7  15     2164.06     2146.50     41.73 o
   7   7  15        0.01        4.87      9.22 o
   9   7  15      261.06      308.58     16.35 o
  11   7  15      269.21      275.78     17.40 o
  13   7  15      218.40      251.10     20.89 o
  15   7  15       14.95       18.12     16.53 o
 -18   8  15        7.82       15.36     19.02 o
 -16   8  15      185.89      180.01     21.24 o
 -14   8  15       41.25       60.68     22.04 o
 -12   8  15       39.48       31.73     18.98 o
 -10   8  15       13.60       11.45      5.58 o
  -8   8  15      507.10      449.25     16.45 o
  -6   8  15     1482.84     1459.24     28.43 o
  -4   8  15        8.46       12.13      6.11 o
  -2   8  15      855.63      796.51     21.67 o
   0   8  15        2.99        7.93      5.51 o
   2   8  15       22.64       27.43      7.81 o
   4   8  15       62.95       59.46      9.68 o
   6   8  15       68.09       72.61      8.26 o
   8   8  15       44.94       35.72     10.59 o
  10   8  15      344.16      364.93     19.28 o
  12   8  15      140.90      116.22     13.93 o
  14   8  15       20.66       31.47      8.84 o
 -17   9  15      246.02      255.60     65.10 o
 -15   9  15       59.30       40.79     11.75 o
 -13   9  15        7.46        5.25      8.35 o
 -11   9  15      228.85      270.35     28.66 o
  -9   9  15       61.77       70.05      8.93 o
  -7   9  15      581.80      706.37     20.68 o
  -5   9  15        1.80       11.26      5.34 o
  -3   9  15       72.58       50.11      9.79 o
  -1   9  15      125.73      118.77     11.11 o
   1   9  15       31.04       20.59      6.73 o
   3   9  15        4.05       10.99      7.26 o
   5   9  15      406.46      399.99     19.63 o
   7   9  15      512.09      539.08     29.36 o
   9   9  15       21.99       18.28     11.75 o
  11   9  15      292.07      310.33     19.06 o
  13   9  15       40.82       48.39     11.62 o
 -16  10  15       67.31       67.12     15.82 o
 -14  10  15        1.03        8.07      9.44 o
 -12  10  15       67.66       73.70     16.31 o
 -10  10  15      319.80      328.18     17.80 o
  -8  10  15        9.37        7.59      6.01 o
  -6  10  15      122.31      141.53     11.83 o
  -4  10  15       36.94       30.84      7.02 o
  -2  10  15      569.69      582.88     24.57 o
   0  10  15      189.42      191.20     14.17 o
   2  10  15      447.97      442.50     18.15 o
   4  10  15       85.27       91.91     12.36 o
   6  10  15      482.27      487.75     16.67 o
   8  10  15        9.72       15.47      6.60 o
  10  10  15      451.20      491.37     21.63 o
  12  10  15       15.08       12.24      8.91 o
 -15  11  15       22.35       26.73     13.64 o
 -13  11  15       28.96       83.62     24.31 o
 -11  11  15       24.01       45.40     10.14 o
  -9  11  15      185.97      165.90     15.07 o
  -7  11  15      837.58      872.98     27.05 o
  -5  11  15       16.73       17.19      7.66 o
  -3  11  15       53.76       24.55     10.48 o
  -1  11  15       22.99       23.71      8.71 o
   1  11  15      271.12      284.25     17.76 o
   3  11  15        8.92        9.80      4.76 o
   5  11  15      261.02      258.40     13.77 o
   7  11  15       70.15       58.20      8.83 o
   9  11  15       14.81       12.71      7.21 o
  11  11  15        0.05        0.42      8.13 o
 -12  12  15        0.17        4.58      7.88 o
 -10  12  15      141.46      152.37     13.18 o
  -8  12  15       22.73       16.30      8.46 o
  -6  12  15      461.62      486.81     21.43 o
  -4  12  15       15.56       14.35      8.83 o
  -2  12  15      644.62      640.66     28.05 o
   0  12  15       94.39      104.30     14.68 o
   2  12  15      306.13      298.90     15.17 o
   4  12  15       79.59       74.16      8.37 o
   6  12  15      768.53      786.73     22.73 o
   8  12  15       46.35       34.34      8.44 o
  10  12  15       27.25       24.52      9.38 o
 -11  13  15      183.15      213.77     20.90 o
  -9  13  15       59.94       34.34     10.08 o
  -7  13  15      147.28      123.11     15.25 o
  -5  13  15        2.39       -1.14      7.85 o
  -3  13  15      108.25      103.95     15.53 o
  -1  13  15       42.90       60.33     12.81 o
   1  13  15        0.10       -0.83      5.54 o
   3  13  15      119.46      113.25     10.96 o
   5  13  15      127.13      127.68     11.94 o
   7  13  15      425.14      430.36     31.53 o
   9  13  15      102.34      106.83     12.38 o
 -10  14  15      131.28      121.75     13.36 o
  -8  14  15        1.34       11.87      8.75 o
  -6  14  15      422.99      430.51     28.92 o
  -4  14  15       46.45       39.30     11.81 o
  -2  14  15        0.51        5.44      6.41 o
   0  14  15       15.40       22.20      6.90 o
   2  14  15      119.00      121.92     11.98 o
   4  14  15       83.19      120.22     12.01 o
   6  14  15       65.81       63.78     11.45 o
  -7  15  15       22.95       21.19     11.11 o
  -5  15  15      116.46      154.98     14.62 o
  -3  15  15      177.56      168.86     12.48 o
  -1  15  15        0.01        1.78      6.49 o
   1  15  15        0.14        2.45      6.77 o
   3  15  15       67.82       73.33      9.30 o
 -20   0  16      508.61      600.00     52.58 o
 -18   0  16      722.75      660.75     51.28 o
 -16   0  16       56.82       84.70     16.86 o
 -14   0  16      136.12      132.01     17.95 o
 -12   0  16     1070.65      982.55     34.83 o
 -10   0  16     1155.26     1044.37     24.17 o
  -8   0  16      152.09       95.22      8.07 o
  -6   0  16     4952.85     4486.02     56.83 o
  -4   0  16      220.12      222.29     12.72 o
  -2   0  16     6594.60     5626.25    111.52 o
   0   0  16     1727.60     1667.43     55.49 o
   2   0  16     4091.47     3867.83    123.10 o
   4   0  16     2877.68     2937.44     59.10 o
   6   0  16     2037.70     1971.66     97.05 o
   8   0  16      133.18      157.36     17.80 o
  10   0  16       86.97       68.23     13.67 o
  12   0  16      175.36      141.42     19.09 o
  14   0  16      541.59      500.35     29.16 o
  16   0  16       52.61       17.65     21.21 o
 -19   1  16        1.46        6.47     13.14 o
 -17   1  16      110.04      113.17     19.63 o
 -15   1  16        7.17       -4.79      6.93 o
 -13   1  16       87.97      116.02      9.30 o
 -11   1  16       14.59        4.74      3.66 o
  -9   1  16        1.11       -2.55      2.55 o
  -7   1  16       41.65       80.95      5.81 o
  -5   1  16     2282.16     2113.10     25.21 o
  -3   1  16        2.24       -0.19      3.20 o
  -1   1  16     3297.00     2651.92     41.58 o
   1   1  16      375.19      298.67     14.54 o
   3   1  16      614.00      525.83     26.19 o
   5   1  16      285.24      282.03     14.26 o
   7   1  16      126.03       98.12     11.67 o
   9   1  16        1.99        4.88      5.74 o
  11   1  16      171.26      187.85     12.70 o
  13   1  16        3.88        4.63      5.82 o
  15   1  16      159.56      134.23     16.35 o
  17   1  16       14.33       16.33     15.04 o
 -20   2  16      235.33      289.39     30.37 o
 -18   2  16        0.35       -2.73     10.92 o
 -16   2  16      258.28      238.44     25.26 o
 -14   2  16       39.97       32.32      8.24 o
 -12   2  16       56.20       44.72      7.23 o
 -10   2  16      206.44      202.22     10.10 o
  -8   2  16       46.18       54.66      5.64 o
  -6   2  16        0.99       -0.27      2.61 o
  -4   2  16      645.94      626.45     12.11 o
  -2   2  16        2.26        3.96      3.91 o
   0   2  16       21.49       19.77      5.82 o
   2   2  16        1.68       -0.26      4.55 o
   4   2  16       50.78       54.24     16.17 o
   6   2  16       55.29       42.15      8.53 o
   8   2  16      404.86      434.53     24.01 o
  10   2  16        1.36        3.99      6.09 o
  12   2  16       94.90      108.02     10.40 o
  14   2  16       44.88       50.89     12.05 o
  16   2  16       98.42       51.70     12.76 o
 -19   3  16      350.97      340.46     31.57 o
 -17   3  16       34.15       15.94     13.85 o
 -15   3  16       29.02       29.75      8.96 o
 -13   3  16        0.01       -3.54      4.66 o
 -11   3  16      379.44      357.18     14.34 o
  -9   3  16      220.44      221.80     21.90 o
  -7   3  16      969.91      843.98     20.66 o
  -5   3  16        6.48        7.20      4.31 o
  -3   3  16      560.99      514.54     16.82 o
  -1   3  16     1186.95     1067.80     21.89 o
   1   3  16      875.35      903.70     22.45 o
   3   3  16      319.63      301.08     15.76 o
   5   3  16     2213.15     2281.66     42.57 o
   7   3  16       39.40       44.66      9.14 o
   9   3  16       78.98       78.55      9.68 o
  11   3  16        6.10        4.59      8.19 o
  13   3  16        3.72       -0.20      8.04 o
  15   3  16      122.16      104.09     14.87 o
 -18   4  16      721.99      719.41     37.71 o
 -16   4  16      204.53      200.49     17.10 o
 -14   4  16      888.21     1026.09     26.13 o
 -12   4  16      224.31      172.62     12.49 o
 -10   4  16        2.19        5.39      4.70 o
  -8   4  16     1323.23     1277.25     30.87 o
  -6   4  16        1.77       -0.77      4.95 o
  -4   4  16      270.99      254.24     14.56 o
  -2   4  16      166.34      118.73     12.66 o
   0   4  16      185.23      218.79     13.78 o
   2   4  16      722.04      656.36     18.19 o
   4   4  16     1412.99     1487.09     38.21 o
   6   4  16      169.51      176.10     17.38 o
   8   4  16     1822.39     1870.91     40.55 o
  10   4  16      203.63      233.76     18.55 o
  12   4  16      688.16      691.40     29.32 o
  14   4  16       14.07        8.67      9.11 o
  16   4  16       26.88        6.59     10.76 o
 -19   5  16       21.67       15.95     20.69 o
 -17   5  16      154.18      147.68     18.83 o
 -15   5  16        3.96        9.35      8.45 o
 -13   5  16      120.45       91.13     11.78 o
 -11   5  16      564.64      570.14     21.28 o
  -9   5  16        5.73        5.88      5.96 o
  -7   5  16      962.60      945.86     23.60 o
  -5   5  16      217.37      189.87     14.65 o
  -3   5  16        1.88       -1.12      4.30 o
  -1   5  16     1920.35     1650.44     32.10 o
   1   5  16      128.00      100.74      9.10 o
   3   5  16      810.36      720.84     19.83 o
   5   5  16      393.92      374.57     22.39 o
   7   5  16      222.09      200.99     20.10 o
   9   5  16      285.60      271.86     59.13 o
  11   5  16      259.02      277.80     20.36 o
  13   5  16        6.70        0.21     12.53 o
  15   5  16        0.12        8.16      9.87 o
 -18   6  16       30.30        1.23     13.50 o
 -16   6  16       22.50       19.46     11.32 o
 -14   6  16        5.18        6.80     11.98 o
 -12   6  16      244.76      252.33     21.00 o
 -10   6  16       12.51       17.93      7.05 o
  -8   6  16      108.15      117.54     12.58 o
  -6   6  16      130.22      168.97     11.47 o
  -4   6  16      302.14      266.01     15.62 o
  -2   6  16        4.06       14.65      5.85 o
   0   6  16        3.71        6.28      5.62 o
   2   6  16     1195.56     1188.03     33.49 o
   4   6  16        8.24        3.21      6.46 o
   6   6  16     1371.90     1342.95     48.52 o
   8   6  16        3.54        3.42      8.99 o
  10   6  16      276.16      285.62     24.33 o
  12   6  16       61.74       87.69     13.70 o
  14   6  16        2.34        0.91      8.96 o
 -17   7  16       13.59       22.56     10.50 o
 -15   7  16        0.97        9.23      8.93 o
 -13   7  16      293.29      282.34     35.26 o
 -11   7  16       15.87       14.18      7.40 o
  -9   7  16       86.51       62.91     10.68 o
  -7   7  16       37.64       37.68      7.04 o
  -5   7  16        0.00        3.15      4.44 o
  -3   7  16      296.53      296.74     21.95 o
  -1   7  16      135.29      157.26     13.27 o
   1   7  16      227.59      216.94     15.78 o
   3   7  16       20.25       20.61      7.42 o
   5   7  16      125.85      145.88     14.09 o
   7   7  16       66.07       57.90     18.24 o
   9   7  16       68.78      106.99     26.41 o
  11   7  16      297.80      337.94     27.66 o
  13   7  16        6.49       14.10      9.44 o
  15   7  16        3.68        7.14     10.67 o
 -16   8  16        0.54        1.92      8.62 o
 -14   8  16        1.91        0.99      8.33 o
 -12   8  16       50.26       33.31     13.27 o
 -10   8  16        1.50        6.66      5.69 o
  -8   8  16      363.73      352.73     17.68 o
  -6   8  16      813.15      791.08     21.37 o
  -4   8  16       66.52       77.72     10.00 o
  -2   8  16       11.16        3.53      6.04 o
   0   8  16        2.99       -3.54      5.64 o
   2   8  16        0.84       -4.40      5.63 o
   4   8  16       14.84        5.57      8.76 o
   6   8  16        0.67       -2.13      6.73 o
   8   8  16       38.30       36.62     12.15 o
  10   8  16      150.95      161.21     20.34 o
  12   8  16       30.43       40.24     13.85 o
  14   8  16        0.21        9.61     10.54 o
 -15   9  16       76.26       76.32     28.15 o
 -13   9  16      196.73      189.26     20.56 o
 -11   9  16       80.53       87.39     11.72 o
  -9   9  16        3.83        7.41      6.91 o
  -7   9  16       49.91       51.92      8.31 o
  -5   9  16        0.17       -2.22      5.12 o
  -3   9  16       13.37        6.92      7.04 o
  -1   9  16      167.37      145.65     12.57 o
   1   9  16       30.96       19.55      7.80 o
   3   9  16       72.36       73.18     10.93 o
   5   9  16      926.79      919.59     29.38 o
   7   9  16       82.95       63.58     12.38 o
   9   9  16       39.87       46.28      8.52 o
  11   9  16       22.63       14.39     10.79 o
  13   9  16      181.09      207.29     17.19 o
 -14  10  16      218.41      240.04     24.81 o
 -12  10  16      462.96      532.37     29.05 o
 -10  10  16        9.93       14.28      7.48 o
  -8  10  16     1087.57     1153.11     31.27 o
  -6  10  16       34.75       40.88     10.05 o
  -4  10  16      184.84      194.77     15.29 o
  -2  10  16      109.09      136.98     27.10 o
   0  10  16       14.53        8.02      7.35 o
   2  10  16      527.61      550.05     22.72 o
   4  10  16       43.03       60.36     10.89 o
   6  10  16      697.57      692.63     35.33 o
   8  10  16        0.02        3.73      6.24 o
  10  10  16      218.89      231.92     15.73 o
  12  10  16        9.88        8.51      8.28 o
 -13  11  16        2.35        9.07      9.69 o
 -11  11  16      606.79      653.88     31.98 o
  -9  11  16      158.84      205.66     17.08 o
  -7  11  16     1747.70     1785.07     39.62 o
  -5  11  16      182.75      185.06     18.53 o
  -3  11  16      609.15      649.53     27.81 o
  -1  11  16       36.07       12.18      9.35 o
   1  11  16        3.30        3.59      6.55 o
   3  11  16        0.74        5.77      7.68 o
   5  11  16        0.77       15.46     11.84 o
   7  11  16       88.79       78.09     13.32 o
   9  11  16       29.79       30.81      8.59 o
  11  11  16        3.75        9.84      8.09 o
 -12  12  16       19.49       22.16      9.04 o
 -10  12  16       29.20       17.22      6.97 o
  -8  12  16       85.72       62.11     11.02 o
  -6  12  16      372.39      367.72     27.11 o
  -4  12  16       37.97       52.23     11.86 o
  -2  12  16      332.08      293.33     23.16 o
   0  12  16        7.65       -6.83      6.83 o
   2  12  16       39.70       15.72      8.94 o
   4  12  16        8.82       11.57      8.96 o
   6  12  16       37.88       32.31      6.70 o
   8  12  16       58.25       55.14      8.82 o
  10  12  16       22.73       24.81     20.83 o
 -11  13  16        1.52       10.77     10.99 o
  -9  13  16        6.64       10.70      8.89 o
  -7  13  16        2.14       -0.70      9.12 o
  -5  13  16       27.36       23.97     10.49 o
  -3  13  16        1.80       -6.06      7.81 o
  -1  13  16       43.92       32.75     12.11 o
   1  13  16        5.66        2.73      8.95 o
   3  13  16      272.27      213.83     17.09 o
   5  13  16      216.38      225.01     20.04 o
   7  13  16      156.73      135.87     11.61 o
  -8  14  16       36.16       35.61     14.83 o
  -6  14  16      253.56      228.93     22.36 o
  -4  14  16      144.99      155.76     19.25 o
  -2  14  16       80.03       75.00     14.12 o
   0  14  16      171.79      173.36     36.21 o
   2  14  16      161.84      140.34     23.37 o
   4  14  16      255.20      280.55     22.15 o
  -3  15  16      360.99      361.75     27.71 o
  -1  15  16        6.82       21.82     10.15 o
   1  15  16       74.38       87.17     15.61 o
 -19   1  17        0.02       -2.94     12.24 o
 -17   1  17      308.16      400.74     59.39 o
 -15   1  17      277.12      324.35     22.54 o
 -13   1  17      707.47      751.97     29.41 o
 -11   1  17       27.76       39.84      7.42 o
  -9   1  17      124.11      108.72      6.63 o
  -7   1  17        8.38        4.40      3.37 o
  -5   1  17      787.44      740.97     13.72 o
  -3   1  17      101.33       84.15      5.94 o
  -1   1  17      405.76      485.86     24.16 o
   1   1  17       18.88       28.23      6.96 o
   3   1  17      596.58      613.63     23.58 o
   5   1  17     1225.61     1182.37     26.71 o
   7   1  17      196.58      208.53     14.15 o
   9   1  17      335.74      361.53     17.44 o
  11   1  17      257.43      274.65     17.27 o
  13   1  17      251.28      257.07     17.39 o
  15   1  17       25.67       12.97     12.47 o
 -18   2  17        0.75      -10.62     10.62 o
 -16   2  17      372.06      394.04     31.44 o
 -14   2  17       53.62       28.71      8.32 o
 -12   2  17        4.87       -5.43      5.43 o
 -10   2  17       78.94       90.96     10.40 o
  -8   2  17      210.62      198.90     10.27 o
  -6   2  17       48.27       51.00      4.48 o
  -4   2  17      239.71      234.90      9.36 o
  -2   2  17     1101.09      931.34     21.06 o
   0   2  17      153.03       86.40     12.64 o
   2   2  17      630.59      616.60     20.92 o
   4   2  17      516.91      564.94     21.20 o
   6   2  17      935.39      947.06     26.59 o
   8   2  17       66.77       34.51      8.04 o
  10   2  17      974.13     1038.67     27.58 o
  12   2  17      158.74      175.09     14.39 o
  14   2  17      361.94      349.47     24.08 o
  16   2  17      196.83      246.44     21.33 o
 -19   3  17       43.28       33.46     16.02 o
 -17   3  17        0.04       -0.22     10.59 o
 -15   3  17      278.72      348.89     22.82 o
 -13   3  17      540.53      556.55     18.91 o
 -11   3  17        3.24       -2.57      4.56 o
  -9   3  17        5.88        5.62      4.23 o
  -7   3  17       55.01       53.92      7.50 o
  -5   3  17       66.12       90.68     12.46 o
  -3   3  17       31.21       13.23      4.82 o
  -1   3  17        8.85        0.54      4.62 o
   1   3  17      752.36      798.21     27.40 o
   3   3  17      259.84      286.67     16.30 o
   5   3  17      235.14      242.66     24.29 o
   7   3  17       40.97       48.62      8.98 o
   9   3  17      480.77      555.13     20.29 o
  11   3  17      970.59     1031.44     32.70 o
  13   3  17       35.08       47.04     14.29 o
  15   3  17      171.73      156.88     17.35 o
 -18   4  17        0.42       -6.86     14.82 o
 -16   4  17       41.39       45.15     26.21 o
 -14   4  17       10.49       16.82     10.80 o
 -12   4  17      157.11      177.19     14.84 o
 -10   4  17      119.56      114.18     11.28 o
  -8   4  17      131.58      139.42     13.31 o
  -6   4  17       86.32       82.43     17.67 o
  -4   4  17      112.72      117.81     15.28 o
  -2   4  17     1045.02      965.46     30.48 o
   0   4  17       34.60       11.79      5.10 o
   2   4  17      170.02      203.08     16.91 o
   4   4  17      198.29      212.82     15.88 o
   6   4  17       96.75      102.23     14.55 o
   8   4  17      503.04      519.34     22.27 o
  10   4  17        5.99        5.02      8.30 o
  12   4  17        4.62       -0.88      8.75 o
  14   4  17       32.31       30.01     11.04 o
 -17   5  17        0.17        7.44      8.58 o
 -15   5  17       54.21       62.36     26.53 o
 -13   5  17      305.87      286.54     20.97 o
 -11   5  17      274.57      249.93     16.94 o
  -9   5  17       73.29       97.07     15.55 o
  -7   5  17     2122.47     2235.21     85.83 o
  -5   5  17        0.13        1.66      5.33 o
  -3   5  17      107.42       63.19      8.17 o
  -1   5  17       33.65       26.72      5.89 o
   1   5  17      624.87      600.78     18.01 o
   3   5  17     1180.79     1230.40     29.04 o
   5   5  17        1.55       -4.51      7.47 o
   7   5  17      915.94      889.71     35.40 o
   9   5  17      421.55      459.04     27.42 o
  11   5  17      301.96      279.45     20.88 o
  13   5  17      138.39      106.42     15.45 o
  15   5  17      236.59      236.87     21.06 o
 -18   6  17       83.70       65.97     25.63 o
 -16   6  17        7.85        4.57     11.16 o
 -14   6  17       24.82       24.85      9.64 o
 -12   6  17       86.87       78.17     13.36 o
 -10   6  17        0.23       -2.35      5.23 o
  -8   6  17       63.24       80.82     12.33 o
  -6   6  17      694.89      633.37     23.59 o
  -4   6  17        7.02        1.50      5.78 o
  -2   6  17     1279.71     1157.86     63.28 o
   0   6  17       21.91       16.59      6.67 o
   2   6  17       33.52       26.48      7.78 o
   4   6  17       31.88       33.73     13.08 o
   6   6  17      499.21      516.69     27.40 o
   8   6  17     1777.13     1832.94     52.11 o
  10   6  17      300.24      338.97     27.70 o
  12   6  17     1198.29     1234.67     37.24 o
  14   6  17      156.84      152.25     19.63 o
 -17   7  17       63.83      101.38     29.11 o
 -15   7  17       10.32       11.83      9.20 o
 -13   7  17      456.76      463.40     34.00 o
 -11   7  17       52.03       90.87     13.70 o
  -9   7  17       72.49       70.12     11.07 o
  -7   7  17      400.20      400.69     17.52 o
  -5   7  17      189.03      192.72     12.79 o
  -3   7  17       56.55       26.71     12.86 o
  -1   7  17        8.09        9.91      6.47 o
   1   7  17       87.18       92.14     11.33 o
   3   7  17        2.01        3.26      5.86 o
   5   7  17     1476.59     1486.12     44.79 o
   7   7  17      177.06      196.98     23.98 o
   9   7  17      496.96      488.73     38.78 o
  11   7  17      948.84      889.14     37.95 o
  13   7  17      182.86      192.52     18.47 o
 -16   8  17       47.53       32.84     12.56 o
 -14   8  17       92.11       97.68     29.79 o
 -12   8  17      212.52      211.46     20.66 o
 -10   8  17      103.42       91.77     11.52 o
  -8   8  17       45.71       10.60      6.92 o
  -6   8  17      583.88      577.76     19.30 o
  -4   8  17       92.00       96.42     11.20 o
  -2   8  17      688.60      624.19     24.86 o
   0   8  17      166.99      177.52     15.24 o
   2   8  17        6.54       11.24      7.42 o
   4   8  17        7.07        5.46      7.31 o
   6   8  17       87.79       95.01     35.73 o
   8   8  17       58.61       36.98     12.89 o
  10   8  17      188.82      179.01     21.90 o
  12   8  17        5.91       10.64     11.36 o
 -15   9  17       11.52       -0.44      9.98 o
 -13   9  17        2.10       34.43     11.09 o
 -11   9  17      143.48      195.01     22.92 o
  -9   9  17       33.99       32.75     11.09 o
  -7   9  17        5.05        0.52      6.34 o
  -5   9  17      193.10      178.14     13.10 o
  -3   9  17      628.40      628.48     26.09 o
  -1   9  17       16.09       26.16     14.12 o
   1   9  17       43.18       70.72     11.48 o
   3   9  17      129.38      148.40     23.10 o
   5   9  17       30.14       36.44     10.01 o
   7   9  17       12.10        7.43     10.96 o
   9   9  17        7.19       -8.96     18.39 o
  11   9  17       45.44       55.43     15.62 o
 -14  10  17      193.78      185.61     22.16 o
 -12  10  17        6.10        9.85     12.55 o
 -10  10  17      112.93      108.25     13.14 o
  -8  10  17      136.34      185.50     16.16 o
  -6  10  17       12.56        3.01      6.65 o
  -4  10  17       18.63       41.02     10.19 o
  -2  10  17      175.05      163.23     17.14 o
   0  10  17        0.05        5.06      7.96 o
   2  10  17      220.32      238.73     18.59 o
   4  10  17      658.71      630.81     25.30 o
   6  10  17       25.73       24.70     10.50 o
   8  10  17        0.22        7.32     11.41 o
  10  10  17      206.30      181.98     22.46 o
 -13  11  17        0.66      -14.08     15.10 o
 -11  11  17        1.28       -0.48      7.03 o
  -9  11  17      151.25      151.13     15.09 o
  -7  11  17      516.27      489.80     22.92 o
  -5  11  17      309.96      291.62     22.81 o
  -3  11  17        3.61        1.82      8.34 o
  -1  11  17      134.48      136.64     16.64 o
   1  11  17       58.70       77.46     11.73 o
   3  11  17       73.11       44.10     10.79 o
   5  11  17      239.32      250.47     21.72 o
   7  11  17        0.93        0.95      8.04 o
   9  11  17      255.00      191.08     22.89 o
 -10  12  17       64.38       55.93     16.63 o
  -8  12  17        8.47        3.08      7.96 o
  -6  12  17        3.75       -1.09      8.46 o
  -4  12  17        3.63        2.03      7.88 o
  -2  12  17       49.96       18.71      9.14 o
   0  12  17        0.10        5.84      8.76 o
   2  12  17       51.75       33.25     10.56 o
   4  12  17      409.63      422.48     24.46 o
   6  12  17        9.59       13.03      9.30 o
   8  12  17        4.67        8.72     12.27 o
  -9  13  17        1.40        6.69      8.66 o
  -7  13  17        9.67       12.27     10.43 o
  -5  13  17       18.89        0.97      8.53 o
  -3  13  17        8.72       -7.99      7.99 o
  -1  13  17        0.16       -5.06      8.45 o
   1  13  17       10.75        3.25     11.11 o
   3  13  17      185.33      226.26     21.20 o
   5  13  17       36.02       25.25     10.38 o
  -6  14  17        0.00        2.10     10.05 o
  -4  14  17        3.93       13.08     12.01 o
  -2  14  17       15.22        6.53      9.14 o
   0  14  17        4.91       15.73     10.02 o
   2  14  17        0.89       14.24      9.99 o
 -18   0  18     1330.83     1288.03     72.49 o
 -16   0  18      487.29      579.55     47.14 o
 -14   0  18       12.26       14.80     11.63 o
 -12   0  18      178.83      191.52     34.59 o
 -10   0  18       57.23       50.68      7.79 o
  -8   0  18     1790.39     1722.01     29.47 o
  -6   0  18        9.63        5.78      7.26 o
  -4   0  18      776.11      693.51     21.13 o
  -2   0  18     1001.65      876.60     41.15 o
   0   0  18       61.66       55.60     11.02 o
   2   0  18     2461.83     2422.68     53.99 o
   4   0  18      881.51     1018.00     58.45 o
   6   0  18     1381.17     1395.58     42.92 o
   8   0  18      380.22      420.23     26.06 o
  10   0  18     6046.25     6104.98    104.51 o
  12   0  18      928.79     1002.41     40.02 o
  14   0  18      664.56      592.56     45.06 o
 -17   1  18       25.08       20.50     13.34 o
 -15   1  18       14.93       11.62     14.52 o
 -13   1  18        2.91        4.58      6.68 o
 -11   1  18        0.47        6.67      5.07 o
  -9   1  18      368.26      382.18     10.91 o
  -7   1  18       32.82       44.26      5.32 o
  -5   1  18       18.79       30.67      8.02 o
  -3   1  18      860.11      666.06     16.30 o
  -1   1  18      135.29      100.96     10.48 o
   1   1  18        3.67        7.44      5.18 o
   3   1  18      561.36      553.94     18.51 o
   5   1  18      608.75      605.66     19.90 o
   7   1  18      245.38      232.56     15.66 o
   9   1  18      538.85      507.10     20.42 o
  11   1  18      109.78       82.77     16.24 o
  13   1  18      103.84      101.72     12.50 o
  15   1  18      131.05      152.71     19.28 o
 -18   2  18      167.25      131.64     21.78 o
 -16   2  18       33.83        6.44     16.37 o
 -14   2  18      540.24      609.61     23.23 o
 -12   2  18      571.37      569.62     18.41 o
 -10   2  18       29.98       35.19      6.50 o
  -8   2  18      262.22      278.78     14.39 o
  -6   2  18      183.56      173.20      7.08 o
  -4   2  18      246.74      274.76     10.21 o
  -2   2  18       78.71       70.08     11.10 o
   0   2  18      182.46      202.48     14.36 o
   2   2  18        9.61        2.89      5.77 o
   4   2  18      130.87      147.66     15.07 o
   6   2  18       88.76       88.29     11.66 o
   8   2  18        0.15       -5.72      5.72 o
  10   2  18      208.43      201.92     15.19 o
  12   2  18        2.98        0.23      7.64 o
  14   2  18        5.16       10.42     11.93 o
 -17   3  18        0.02       -5.13     11.17 o
 -15   3  18      170.01      200.34     16.89 o
 -13   3  18        5.57       -3.05      5.30 o
 -11   3  18      321.63      358.83     26.33 o
  -9   3  18        1.55        2.86      3.94 o
  -7   3  18        6.87        6.22     10.81 o
  -5   3  18      428.33      446.08     18.92 o
  -3   3  18       48.53       43.52      6.67 o
  -1   3  18      676.07      657.19     21.19 o
   1   3  18       36.94       32.83      7.78 o
   3   3  18      393.51      388.69     17.80 o
   5   3  18       78.14       56.05     10.22 o
   7   3  18      433.73      412.34     17.81 o
   9   3  18      766.70      780.87     26.62 o
  11   3  18        7.92        6.59      9.09 o
  13   3  18      274.31      271.35     29.11 o
  15   3  18        8.14       -2.16      9.83 o
 -18   4  18       46.31       52.75     23.96 o
 -16   4  18        5.64        7.06      9.49 o
 -14   4  18        0.00        3.64      6.56 o
 -12   4  18      334.61      326.80     33.78 o
 -10   4  18      482.26      511.84     50.21 o
  -8   4  18        0.32       -3.02     10.66 o
  -6   4  18       57.40       55.22      9.49 o
  -4   4  18       89.94       67.56      9.71 o
  -2   4  18      213.74      195.93     13.60 o
   0   4  18       23.64        5.88      4.87 o
   2   4  18       17.73       11.00      6.22 o
   4   4  18       48.56       57.61     12.23 o
   6   4  18       77.65       80.35     11.37 o
   8   4  18      467.36      441.54     21.17 o
  10   4  18      956.22      987.25     32.58 o
  12   4  18      245.44      209.21     19.22 o
  14   4  18       31.07       27.64     11.36 o
 -17   5  18       42.90       49.72     12.39 o
 -15   5  18       71.26       47.50     11.52 o
 -13   5  18        0.88        2.27      6.20 o
 -11   5  18      100.86       89.26     11.06 o
  -9   5  18        0.44       -4.24      7.81 o
  -7   5  18      326.50      377.82     19.52 o
  -5   5  18        7.05       10.64      6.99 o
  -3   5  18       63.91       45.19     13.16 o
  -1   5  18     1178.16     1078.71     34.54 o
   1   5  18        4.21       -0.28      4.89 o
   3   5  18      158.94      166.42     14.20 o
   5   5  18      721.41      663.03     30.78 o
   7   5  18      142.02      132.83     18.00 o
   9   5  18       50.91       20.09     11.13 o
  11   5  18        9.25       15.31     10.03 o
  13   5  18        1.49        3.93      9.59 o
 -16   6  18      327.93      330.81     23.91 o
 -14   6  18     1573.37     1663.68     69.40 o
 -12   6  18        3.36       19.81      8.60 o
 -10   6  18      627.73      637.65     23.21 o
  -8   6  18      305.59      350.26     20.20 o
  -6   6  18      493.89      534.46     22.54 o
  -4   6  18      293.44      305.48     32.78 o
  -2   6  18      176.85      198.27     15.15 o
   0   6  18        9.64       10.54      7.42 o
   2   6  18        4.40        3.63      5.51 o
   4   6  18       68.40       63.68     13.04 o
   6   6  18      743.17      736.04     33.27 o
   8   6  18       46.70       50.57     13.77 o
  10   6  18       43.73       44.15     13.99 o
  12   6  18      241.35      237.10     20.41 o
 -15   7  18      151.05      145.89     28.62 o
 -13   7  18       65.37       53.42     12.37 o
 -11   7  18      117.37      130.26     16.20 o
  -9   7  18      531.32      544.98     29.37 o
  -7   7  18       42.00       56.00     10.61 o
  -5   7  18       57.47       39.30      8.00 o
  -3   7  18      178.65      128.47     21.32 o
  -1   7  18      359.67      316.72     19.36 o
   1   7  18      179.66      186.86     20.43 o
   3   7  18      645.05      624.51     23.91 o
   5   7  18      376.28      391.59     26.90 o
   7   7  18      544.60      616.26     56.36 o
   9   7  18        1.16        0.17     10.62 o
  11   7  18       72.00       56.61     15.67 o
  13   7  18       26.98       39.89     14.14 o
 -14   8  18       24.25       21.31     12.51 o
 -12   8  18       36.05       28.06     20.96 o
 -10   8  18       34.48       35.88     10.35 o
  -8   8  18      806.38      873.40     36.50 o
  -6   8  18      248.64      238.80     14.88 o
  -4   8  18       74.57      106.30     26.68 o
  -2   8  18        8.55       13.47      9.29 o
   0   8  18       21.81       24.65      8.11 o
   2   8  18       43.86       40.42      9.55 o
   4   8  18       57.97       58.46     10.65 o
   6   8  18       62.31       69.85     23.45 o
   8   8  18        6.47        1.67     10.36 o
  10   8  18       10.62        3.81     10.34 o
  12   8  18       22.71       23.72     12.58 o
 -13   9  18       43.86       38.28     13.36 o
 -11   9  18       48.51       44.42     12.00 o
  -9   9  18      103.41      125.83     18.92 o
  -7   9  18        6.53        7.06      7.31 o
  -5   9  18       24.06       15.53      7.44 o
  -3   9  18      159.77      164.37     34.16 o
  -1   9  18      312.71      278.57     24.80 o
   1   9  18      175.64      200.82     17.70 o
   3   9  18       32.61       21.60      8.75 o
   5   9  18      416.10      401.31     21.66 o
   7   9  18      100.11      108.76     24.31 o
   9   9  18        3.63       -5.52     10.83 o
  11   9  18      190.91      203.94     24.32 o
 -12  10  18      275.70      267.19     25.12 o
 -10  10  18       14.53       17.61     10.54 o
  -8  10  18      127.98      138.79     16.50 o
  -6  10  18      155.78      175.12     15.63 o
  -4  10  18      355.78      380.39     25.33 o
  -2  10  18      152.87      159.56     17.11 o
   0  10  18      105.73      111.40     17.98 o
   2  10  18        2.91       -0.41      7.84 o
   4  10  18        8.16        9.84      8.21 o
   6  10  18       81.32       59.76     15.05 o
   8  10  18        8.42       -0.38     10.46 o
  10  10  18       32.40       22.06     13.34 o
 -11  11  18       37.45       29.29     12.19 o
  -9  11  18      282.03      304.41     28.30 o
  -7  11  18      254.41      281.13     19.93 o
  -5  11  18        7.87       15.55     11.00 o
  -3  11  18      322.56      355.68     25.60 o
  -1  11  18       98.29       91.57     13.91 o
   1  11  18      543.83      565.16     31.75 o
   3  11  18        2.50       -7.60      7.60 o
   5  11  18       20.60        5.83     16.34 o
   7  11  18       13.49        1.96     14.83 o
   9  11  18       15.63       -0.29     17.54 o
 -10  12  18        0.12       12.25     11.61 o
  -8  12  18      115.42       81.59     12.65 o
  -6  12  18       10.62       18.59     10.01 o
  -4  12  18        9.58       14.95      9.60 o
  -2  12  18      127.89      117.45     16.15 o
   0  12  18      123.03      119.40     16.24 o
   2  12  18       43.90       42.13     11.36 o
   4  12  18       43.22       62.65     12.90 o
   6  12  18       46.69       20.05     12.66 o
  -7  13  18       54.17       95.83     20.41 o
  -5  13  18        9.20       16.36     10.42 o
  -3  13  18        6.51        7.45     17.87 o
  -1  13  18        1.93        2.21     12.83 o
   1  13  18       16.53       17.32     12.07 o
   3  13  18        2.50       20.36     10.28 o
  -2  14  18        8.65       -0.16      9.69 o
 -17   1  19       30.50       34.45     17.71 o
 -15   1  19      591.63      622.55     34.79 o
 -13   1  19       54.39       61.75      8.63 o
 -11   1  19       28.56       19.14     10.18 o
  -9   1  19      254.17      284.26     17.35 o
  -7   1  19       34.93       34.21      5.76 o
  -5   1  19       88.96       73.08      8.46 o
  -3   1  19       82.54       90.68      7.76 o
  -1   1  19      368.60      326.21     22.92 o
   1   1  19      500.44      466.60     19.33 o
   3   1  19      157.07      164.00     12.74 o
   5   1  19      667.27      730.00     22.45 o
   7   1  19      510.18      491.91     19.50 o
   9   1  19      200.45      168.13     14.21 o
  11   1  19       51.76       42.28      9.80 o
  13   1  19      221.17      196.01     16.23 o
 -16   2  19       13.73        4.95     12.39 o
 -14   2  19       58.48       67.07     11.40 o
 -12   2  19       71.56       56.74     11.58 o
 -10   2  19        7.55        6.37      4.86 o
  -8   2  19      144.72      179.15     10.09 o
  -6   2  19      185.06      193.99      7.65 o
  -4   2  19       25.25       24.32      5.42 o
  -2   2  19     2162.21     1959.95     57.69 o
   0   2  19      654.57      644.92     22.00 o
   2   2  19      359.93      397.61     21.29 o
   4   2  19      130.20      134.03     13.53 o
   6   2  19      514.69      520.12     22.80 o
   8   2  19      215.22      188.15     14.76 o
  10   2  19       27.97       31.21      8.64 o
  12   2  19       43.59       23.76      8.85 o
  14   2  19       24.30        2.17     10.67 o
 -17   3  19        3.80        1.30     16.91 o
 -15   3  19      289.17      269.37     20.66 o
 -13   3  19      469.52      489.07     25.14 o
 -11   3  19        0.81       -4.81      4.81 o
  -9   3  19       75.89       57.48      8.20 o
  -7   3  19     1025.32     1147.30     38.92 o
  -5   3  19       35.65       41.05      8.46 o
  -3   3  19      192.90      217.56     14.80 o
  -1   3  19       50.71       36.13      7.80 o
   1   3  19      257.95      274.48     17.49 o
   3   3  19      283.94      267.26     17.68 o
   5   3  19     2099.74     2066.03     43.38 o
   7   3  19       11.67       17.69      7.28 o
   9   3  19      338.71      318.66     21.14 o
  11   3  19      402.40      382.62     24.95 o
  13   3  19      342.87      363.31     24.67 o
 -16   4  19        0.14        1.72      6.74 o
 -14   4  19       84.20       72.97     12.92 o
 -12   4  19       45.31       45.72     13.44 o
 -10   4  19       80.70       99.77     11.05 o
  -8   4  19      841.11      900.51     36.23 o
  -6   4  19        3.14        6.22      6.42 o
  -4   4  19      249.77      266.00     28.29 o
  -2   4  19      445.69      389.60     23.54 o
   0   4  19      582.75      552.28     51.29 o
   2   4  19       48.36       32.70      7.91 o
   4   4  19       20.09       28.35      8.50 o
   6   4  19       16.16       21.90      7.79 o
   8   4  19      367.47      369.44     34.79 o
  10   4  19       33.39       32.57     11.89 o
  12   4  19       29.98       29.55     11.41 o
 -15   5  19      172.47      169.79     19.57 o
 -13   5  19       28.49       46.65     10.87 o
 -11   5  19      544.03      617.55     26.77 o
  -9   5  19      339.96      374.05     29.14 o
  -7   5  19        3.43       -6.32      6.98 o
  -5   5  19      541.42      574.37     31.23 o
  -3   5  19      575.39      567.84     38.29 o
  -1   5  19      166.47      140.68     11.20 o
   1   5  19      170.32      178.84     12.77 o
   3   5  19      207.66      210.17     20.69 o
   5   5  19      109.84      108.92     16.98 o
   7   5  19      175.22      205.89     41.35 o
   9   5  19       25.72       35.33     10.39 o
  11   5  19      163.45      184.04     28.98 o
  13   5  19      117.40      138.24     17.15 o
 -16   6  19       13.76       24.76     20.43 o
 -14   6  19       23.29       34.44      9.89 o
 -12   6  19        9.53       18.41      8.27 o
 -10   6  19      256.81      254.90     29.31 o
  -8   6  19      140.47      180.31     16.64 o
  -6   6  19      115.37      118.95     13.47 o
  -4   6  19      246.54      257.32     18.86 o
  -2   6  19       16.27       19.81      9.18 o
   0   6  19       24.20        5.74      8.22 o
   2   6  19      123.55      107.31     12.61 o
   4   6  19       45.64       68.23     13.96 o
   6   6  19       16.74       18.65     11.46 o
   8   6  19       57.57       48.99     13.93 o
  10   6  19        6.30       -1.20     10.88 o
  12   6  19       94.98       57.49     12.82 o
 -15   7  19       37.41       24.61     20.11 o
 -13   7  19        5.07        8.93      7.50 o
 -11   7  19       14.88       14.81      7.80 o
  -9   7  19      748.74      700.86     50.79 o
  -7   7  19      490.47      575.02     29.64 o
  -5   7  19       12.75       16.39      7.67 o
  -3   7  19       12.54        4.90      8.22 o
  -1   7  19      228.97      207.37     21.33 o
   1   7  19        9.45       16.07      7.47 o
   3   7  19        8.47        3.38      9.36 o
   5   7  19       73.45       90.50     16.15 o
   7   7  19       24.49        2.03      9.76 o
   9   7  19      746.24      690.62     34.91 o
  11   7  19       22.78       12.95     11.70 o
 -14   8  19      375.59      453.71     52.66 o
 -12   8  19      247.54      272.59     23.24 o
 -10   8  19      820.64      839.94     55.07 o
  -8   8  19      551.02      575.25     50.52 o
  -6   8  19       69.44       61.75     13.80 o
  -4   8  19       64.01       73.46     14.66 o
  -2   8  19       22.60        4.58      8.99 o
   0   8  19      454.62      439.39     21.04 o
   2   8  19      107.64      121.58     21.03 o
   4   8  19       74.03       65.01     15.76 o
   6   8  19      124.45      120.32     18.53 o
   8   8  19       44.13       44.16     14.69 o
  10   8  19        1.20        1.43     11.33 o
 -13   9  19      140.19      124.83     30.39 o
 -11   9  19      104.25      104.76     25.86 o
  -9   9  19        0.21       15.04     12.41 o
  -7   9  19      522.95      640.59     27.87 o
  -5   9  19        0.04        5.40      8.77 o
  -3   9  19       52.43       47.63     12.75 o
  -1   9  19       52.77       90.41     16.10 o
   1   9  19        3.86        7.83      8.00 o
   3   9  19       71.56       85.67     21.40 o
   5   9  19        6.82      -11.05     11.81 o
   7   9  19        5.81        2.04     10.83 o
   9   9  19       35.81       20.84     13.36 o
 -12  10  19       94.61       70.85     25.01 o
 -10  10  19       51.05       39.60     16.58 o
  -8  10  19       90.14       96.98     17.75 o
  -6  10  19      142.89      138.34     14.42 o
  -4  10  19       74.64      100.85     14.53 o
  -2  10  19       18.54       18.19     10.62 o
   0  10  19       14.45       13.21     10.53 o
   2  10  19        3.65        6.20      8.74 o
   4  10  19      106.14       97.06     13.71 o
   6  10  19       23.55       35.90     23.43 o
   8  10  19        5.24       22.22     13.50 o
 -11  11  19        0.24      -12.56     16.46 o
  -9  11  19       84.53       80.75     17.29 o
  -7  11  19      235.98      240.42     18.88 o
  -5  11  19        4.73        2.35      8.59 o
  -3  11  19      104.19      123.69     22.59 o
  -1  11  19       12.27       36.85     12.61 o
   1  11  19       35.79       11.65     11.19 o
   3  11  19       52.24       51.91     11.85 o
   5  11  19        0.08       -1.82      8.70 o
   7  11  19      109.55       70.18     16.88 o
  -8  12  19       18.82        4.99      8.52 o
  -6  12  19      492.98      452.98     30.09 o
  -4  12  19       26.96       15.25     10.17 o
  -2  12  19      368.59      392.87     27.14 o
   0  12  19       20.59       20.43     14.77 o
   2  12  19        0.67       -4.15     10.32 o
   4  12  19       85.74       92.47     18.90 o
  -5  13  19       18.81        9.71     10.06 o
  -3  13  19       78.04       80.68     15.05 o
  -1  13  19       54.54       62.45     16.02 o
   1  13  19        0.11       -5.13     11.23 o
 -16   0  20     2452.04     2422.30     97.94 o
 -14   0  20     3258.29     3456.40    114.17 o
 -12   0  20      946.27      933.00     56.08 o
 -10   0  20     1239.60     1317.22     33.56 o
  -8   0  20      725.01      754.36     51.54 o
  -6   0  20     1032.94     1183.20     55.84 o
  -4   0  20      378.36      314.17     15.92 o
  -2   0  20       73.10       70.15     11.97 o
   0   0  20       50.91       48.55     12.69 o
   2   0  20      323.51      292.37     23.71 o
   4   0  20     1269.61     1261.01     68.81 o
   6   0  20      934.30      945.29     70.05 o
   8   0  20      196.74      204.49     37.19 o
  10   0  20      348.80      323.49     27.78 o
  12   0  20        3.83      -12.02     12.02 o
 -17   1  20      368.38      381.85     33.90 o
 -15   1  20      497.69      525.42     33.08 o
 -13   1  20       70.93       64.18     15.38 o
 -11   1  20      228.25      195.48     20.03 o
  -9   1  20      348.20      352.53     16.69 o
  -7   1  20      215.44      231.46     16.70 o
  -5   1  20        9.06        3.34      5.05 o
  -3   1  20        8.33        9.48      4.91 o
  -1   1  20      432.69      400.68     18.00 o
   1   1  20        1.94        5.10      5.38 o
   3   1  20       28.74       27.08      7.07 o
   5   1  20      701.18      765.04     23.55 o
   7   1  20      709.75      685.55     23.02 o
   9   1  20        0.04        6.69      6.87 o
  11   1  20      365.27      357.82     20.97 o
  13   1  20        3.13       -2.17      7.92 o
 -16   2  20       27.97        4.75     12.20 o
 -14   2  20       30.25       28.74      7.21 o
 -12   2  20       20.28       27.86      7.96 o
 -10   2  20      380.23      410.66     16.17 o
  -8   2  20      550.24      602.24     17.03 o
  -6   2  20        1.04        1.79      8.58 o
  -4   2  20      192.59      224.38     16.10 o
  -2   2  20       83.84       82.16     10.48 o
   0   2  20     1020.54     1023.99     28.45 o
   2   2  20      167.57      140.42     20.87 o
   4   2  20      815.11      869.34     24.53 o
   6   2  20        0.84       -1.74      5.93 o
   8   2  20        0.23       -0.84      6.18 o
  10   2  20       20.74       16.69      8.09 o
  12   2  20       58.59       53.39     11.26 o
 -15   3  20        6.15       14.72      6.86 o
 -13   3  20       18.54       26.62      8.32 o
 -11   3  20       34.84       37.07      8.25 o
  -9   3  20       65.86       71.88      9.19 o
  -7   3  20      363.86      390.66     26.00 o
  -5   3  20       55.73       60.72      9.88 o
  -3   3  20        0.03        1.76      6.29 o
  -1   3  20       51.58       44.43      8.76 o
   1   3  20        0.67       -5.49      5.49 o
   3   3  20      567.97      598.70     27.67 o
   5   3  20        0.50        1.85     10.67 o
   7   3  20       29.98       25.13      8.13 o
   9   3  20      132.98      126.18     13.26 o
  11   3  20      725.93      784.81     30.99 o
  13   3  20      343.15      304.49     23.89 o
 -16   4  20       26.34       43.81     23.30 o
 -14   4  20      505.45      545.43     40.80 o
 -12   4  20        0.36       14.34     12.06 o
 -10   4  20      280.96      294.31     18.60 o
  -8   4  20     1071.94     1135.45     41.83 o
  -6   4  20     1554.37     1676.42     39.08 o
  -4   4  20      478.18      526.17     22.05 o
  -2   4  20      421.78      468.52     19.28 o
   0   4  20      109.86       92.97     11.41 o
   2   4  20        1.14        7.09      6.59 o
   4   4  20      238.13      208.97     17.09 o
   6   4  20       67.92       47.34     10.54 o
   8   4  20        5.37        1.95      8.53 o
  10   4  20        0.04        5.23      8.79 o
  12   4  20      109.23       80.67     14.77 o
 -15   5  20       97.94       76.27     26.16 o
 -13   5  20       43.39       34.50     14.36 o
 -11   5  20      288.84      321.19     20.65 o
  -9   5  20      247.96      282.48     37.87 o
  -7   5  20      531.06      555.43     39.67 o
  -5   5  20      272.12      276.88     19.53 o
  -3   5  20      226.26      226.35     29.93 o
  -1   5  20      415.81      359.43     40.01 o
   1   5  20      227.87      256.59     17.52 o
   3   5  20      141.02      178.24     19.97 o
   5   5  20      647.70      760.71     82.44 o
   7   5  20      275.27      281.83     25.68 o
   9   5  20        4.83       22.49      9.73 o
  11   5  20      331.13      364.37     28.93 o
 -14   6  20       69.83      101.98     15.21 o
 -12   6  20      289.72      269.34     24.49 o
 -10   6  20      252.68      232.71     52.51 o
  -8   6  20       18.25       26.81     17.70 o
  -6   6  20       21.08       16.09      8.11 o
  -4   6  20      182.07      177.42     26.85 o
  -2   6  20      524.88      563.27     28.68 o
   0   6  20        4.11        0.97      7.01 o
   2   6  20      157.11      183.54     20.18 o
   4   6  20      267.53      316.86     26.71 o
   6   6  20        0.78       -6.97      8.37 o
   8   6  20      136.76      159.31     20.94 o
  10   6  20      150.96      128.67     22.08 o
 -13   7  20       15.86       23.42      9.01 o
 -11   7  20        7.25       10.05      7.34 o
  -9   7  20        6.47        0.86     13.83 o
  -7   7  20       33.79       25.84     10.99 o
  -5   7  20       75.54       71.02     14.52 o
  -3   7  20       10.41        4.50      9.35 o
  -1   7  20       64.59       65.33     13.34 o
   1   7  20       12.57       -2.52      7.32 o
   3   7  20       27.83       24.21     12.40 o
   5   7  20      209.29      236.84     27.74 o
   7   7  20       22.83       11.90     13.54 o
   9   7  20       60.68       48.99     24.93 o
 -12   8  20       37.10       43.22     18.15 o
 -10   8  20        0.76        3.90      6.73 o
  -8   8  20        8.28       -1.40      9.54 o
  -6   8  20       70.95       76.36     15.82 o
  -4   8  20       10.66       16.19     15.11 o
  -2   8  20       26.49       26.05     10.96 o
   0   8  20      737.70      840.27     36.15 o
   2   8  20        5.20       17.49      8.89 o
   4   8  20       46.04       72.92     15.72 o
   6   8  20      117.70       77.58     16.67 o
   8   8  20        4.53       -7.46     10.44 o
  10   8  20       16.56       -2.35     19.49 o
 -11   9  20       75.03       53.45     11.79 o
  -9   9  20        0.33       -0.93     10.00 o
  -7   9  20      132.79      120.75     18.84 o
  -5   9  20       52.68       40.12     14.28 o
  -3   9  20      417.51      427.69     29.43 o
  -1   9  20       77.43       70.19     15.38 o
   1   9  20        4.89        3.01      8.44 o
   3   9  20       76.99       83.20     16.35 o
   5   9  20        0.53       -5.86     10.39 o
   7   9  20       14.70       14.37     16.15 o
 -10  10  20      976.37     1110.79     69.61 o
  -8  10  20      491.47      518.00     53.99 o
  -6  10  20       48.08        6.11     10.94 o
  -4  10  20      517.48      599.65     33.20 o
  -2  10  20        1.36       10.54      9.99 o
   0  10  20      396.77      499.56     77.96 o
   2  10  20       54.00       28.26     18.38 o
   4  10  20      348.46      379.89     65.89 o
   6  10  20        6.71       -9.02     10.47 o
  -9  11  20      148.84      151.98     22.63 o
  -7  11  20       20.96       25.35     13.02 o
  -5  11  20      112.34      130.10     20.45 o
  -3  11  20       72.52       35.61     16.84 o
  -1  11  20       48.43       52.92     14.90 o
   1  11  20      206.32      223.52     51.36 o
   3  11  20       65.48       72.17     13.26 o
   5  11  20      631.41      690.14     35.60 o
  -6  12  20       33.86       44.43     12.76 o
  -4  12  20        4.45       -2.51     10.15 o
  -2  12  20      272.24      267.34     35.74 o
   0  12  20      119.43      126.16     19.69 o
   2  12  20      253.83      290.00     29.88 o
 -15   1  21      228.38      190.91     24.52 o
 -13   1  21      141.65      158.89     21.30 o
 -11   1  21      247.55      276.51     21.30 o
  -9   1  21      329.47      318.00     23.16 o
  -7   1  21      361.21      393.34     10.50 o
  -5   1  21        0.38       -3.47      7.26 o
  -3   1  21      507.10      532.64     20.31 o
  -1   1  21        6.30        4.29      6.51 o
   1   1  21      128.62      123.13     11.45 o
   3   1  21      279.69      282.13     16.92 o
   5   1  21        0.24        0.51      6.20 o
   7   1  21      206.21      188.65     15.29 o
   9   1  21      156.99      139.69     13.89 o
  11   1  21      104.88       86.83     15.80 o
 -16   2  21       35.59        5.82     17.84 o
 -14   2  21        0.06       20.38     18.64 o
 -12   2  21       53.48       39.88     12.67 o
 -10   2  21        3.68        8.79      9.79 o
  -8   2  21      792.50      825.09     36.75 o
  -6   2  21      170.58      145.89     17.69 o
  -4   2  21      295.06      320.31     21.82 o
  -2   2  21      544.89      535.57     23.06 o
   0   2  21       78.31       95.93     14.81 o
   2   2  21        7.36       -1.08      5.87 o
   4   2  21      715.95      825.50     24.70 o
   6   2  21        9.15       11.29      6.94 o
   8   2  21        5.59       -1.57      6.78 o
  10   2  21        0.22        4.61      7.39 o
  12   2  21       29.65       14.18     10.86 o
 -15   3  21      153.96      166.73     33.50 o
 -13   3  21      111.01      124.11     16.03 o
 -11   3  21      125.34      153.65     15.90 o
  -9   3  21      181.42      198.39     13.42 o
  -7   3  21      959.74     1046.39     39.45 o
  -5   3  21       28.63        9.47      7.36 o
  -3   3  21        1.99        7.96      7.36 o
  -1   3  21        0.39       -5.54      5.54 o
   1   3  21       19.36        6.73      7.03 o
   3   3  21       21.80       24.09      8.21 o
   5   3  21       31.45       26.80      8.28 o
   7   3  21        8.68       12.32      7.04 o
   9   3  21       84.79       53.84     10.66 o
  11   3  21       42.87       40.13     17.79 o
 -14   4  21       62.09       33.89     21.22 o
 -12   4  21      184.42      158.93     44.65 o
 -10   4  21       21.78       15.19      6.63 o
  -8   4  21      202.35      244.31     24.59 o
  -6   4  21       61.72       52.51     10.25 o
  -4   4  21        0.19        6.08      7.91 o
  -2   4  21       39.81       30.25     14.42 o
   0   4  21      470.68      490.21     20.94 o
   2   4  21       71.90       95.78     12.23 o
   4   4  21      657.46      731.60     35.97 o
   6   4  21      248.97      270.16     18.08 o
   8   4  21       67.41       72.10     13.71 o
  10   4  21       30.59       24.80     11.21 o
 -15   5  21       41.54       25.41     20.93 o
 -13   5  21        0.28       -0.76     16.97 o
 -11   5  21      477.54      419.85     32.01 o
  -9   5  21       67.27       53.35     12.45 o
  -7   5  21     1539.35     1576.44     74.64 o
  -5   5  21       13.38       13.35      7.72 o
  -3   5  21       90.61      110.94     21.34 o
  -1   5  21     1063.99     1027.68     37.25 o
   1   5  21       96.02       94.31     15.55 o
   3   5  21       19.83       20.69     10.56 o
   5   5  21      217.14      205.59     29.79 o
   7   5  21        9.37       17.35     11.40 o
   9   5  21       79.44       46.59     12.45 o
  11   5  21        2.04       -6.96     12.40 o
 -14   6  21       77.02       95.57     28.47 o
 -12   6  21       88.56      108.10     14.94 o
 -10   6  21       59.94       80.01     13.31 o
  -8   6  21        0.56        5.85     15.46 o
  -6   6  21      464.68      468.33     28.14 o
  -4   6  21       89.05      100.78     22.29 o
  -2   6  21       10.26       -0.48     11.70 o
   0   6  21      346.05      371.27     21.27 o
   2   6  21        1.60       -8.62      8.62 o
   4   6  21        7.97        7.09     10.03 o
   6   6  21       64.28       56.10     15.01 o
   8   6  21       25.02       25.60     13.12 o
  10   6  21      288.63      332.18     24.81 o
 -13   7  21      252.67      214.96     36.98 o
 -11   7  21      142.71      187.44     19.57 o
  -9   7  21        0.19       -1.84     15.52 o
  -7   7  21      435.50      523.63     30.45 o
  -5   7  21      598.97      578.44     42.79 o
  -3   7  21      406.13      438.34     38.02 o
  -1   7  21      718.63      810.13     36.17 o
   1   7  21      158.31      175.01     20.45 o
   3   7  21       52.16       40.24     13.30 o
   5   7  21      136.00      155.79     20.93 o
   7   7  21        3.62        0.14     11.23 o
   9   7  21        7.19       25.31     13.81 o
 -12   8  21      185.76      165.61     35.07 o
 -10   8  21      125.54      117.32     16.29 o
  -8   8  21       28.75        9.61     10.16 o
  -6   8  21      524.10      592.62     63.12 o
  -4   8  21        9.59        9.79     13.87 o
  -2   8  21      306.52      419.32     29.31 o
   0   8  21       52.45       74.26     15.01 o
   2   8  21        4.05       -7.80      8.79 o
   4   8  21      530.51      527.60     32.04 o
   6   8  21      479.37      503.65     30.98 o
   8   8  21        2.26        2.52     14.13 o
 -11   9  21      118.91      112.27     28.45 o
  -9   9  21       11.06        1.43     16.10 o
  -7   9  21       21.34       17.66     14.94 o
  -5   9  21      168.39      173.79     31.11 o
  -3   9  21      291.04      333.09     29.96 o
  -1   9  21        1.61        4.42     10.01 o
   1   9  21       64.18       68.13     15.88 o
   3   9  21        6.10       -4.87     10.48 o
   5   9  21       16.39       21.18     12.66 o
   7   9  21        6.44       -3.30     11.96 o
  -8  10  21       31.01       34.56     14.12 o
  -6  10  21      119.88      100.31     25.13 o
  -4  10  21      103.14      105.44     41.64 o
  -2  10  21      378.59      466.22     53.60 o
   0  10  21       24.17       35.54     15.66 o
   2  10  21       53.40       49.62     14.25 o
   4  10  21        0.01       13.34     11.88 o
  -7  11  21       26.62       69.06     22.26 o
  -5  11  21       14.26        7.65     12.26 o
  -3  11  21       65.78       45.80     15.09 o
  -1  11  21      604.49      657.14     36.27 o
   1  11  21       78.50       49.51     15.33 o
 -14   0  22      311.87      326.27     43.07 o
 -12   0  22     5438.90     5826.49    153.90 o
 -10   0  22      591.67      621.73     23.06 o
  -8   0  22     4114.72     4652.27     67.58 o
  -6   0  22      361.83      355.88     38.94 o
  -2   0  22       29.47       22.37     16.73 o
   0   0  22       44.53       41.69     19.98 o
   2   0  22       10.45       27.93     10.80 o
   4   0  22      458.14      448.49     26.81 o
   6   0  22       21.73       25.38     11.71 o
   8   0  22        4.47       -4.77      9.20 o
  10   0  22       79.70       92.08     22.48 o
 -15   1  22      143.29      146.18     22.71 o
 -13   1  22      392.67      433.91     33.75 o
 -11   1  22      714.72      799.12     34.18 o
  -9   1  22       66.77       67.98      9.33 o
  -7   1  22      204.81      218.03     18.47 o
  -5   1  22       56.60       65.95     19.87 o
  -3   1  22        1.02       14.79      7.75 o
  -1   1  22       99.96       95.26     15.83 o
   1   1  22      326.69      342.43     18.46 o
   3   1  22      224.27      238.25     16.41 o
   5   1  22      332.80      405.81     19.77 o
   7   1  22        1.40        3.76      6.91 o
   9   1  22        8.92        9.22      7.93 o
  11   1  22       53.02       69.95     14.65 o
 -14   2  22       52.13       48.82     23.04 o
 -12   2  22      238.18      238.86     17.33 o
 -10   2  22        0.85        2.41      6.37 o
  -8   2  22      106.13      123.45     12.26 o
  -6   2  22      478.27      586.15     44.51 o
  -4   2  22        1.53        1.57     10.15 o
  -2   2  22      280.18      317.04     19.38 o
   0   2  22       18.54       11.85      7.21 o
   2   2  22       39.41       29.20      7.87 o
   4   2  22      314.84      294.57     18.08 o
   6   2  22      142.10      158.29     17.73 o
   8   2  22      240.54      235.88     17.61 o
  10   2  22       63.50       63.71     11.30 o
 -13   3  22      475.51      524.92     47.49 o
 -11   3  22       43.83       47.15     10.09 o
  -9   3  22      126.26      155.26     15.01 o
  -7   3  22       18.96       29.57     12.13 o
  -5   3  22      254.49      271.29     24.74 o
  -3   3  22      174.04      179.00     18.85 o
  -1   3  22      143.05      148.99     14.49 o
   1   3  22       30.64       33.34      8.98 o
   3   3  22        6.26        0.62      7.22 o
   5   3  22       63.33       69.85     10.73 o
   7   3  22      335.82      339.07     23.05 o
   9   3  22      312.28      320.27     20.26 o
 -14   4  22        0.51       15.45     18.97 o
 -12   4  22        1.06       -4.05      5.43 o
 -10   4  22       23.44       25.17      7.81 o
  -8   4  22      250.23      265.74     37.83 o
  -6   4  22        6.89       13.74     15.56 o
  -4   4  22        1.77       -2.29      7.61 o
  -2   4  22        8.53       22.47     14.00 o
   0   4  22      612.51      598.01     23.51 o
   2   4  22       31.54       34.80     11.90 o
   4   4  22        0.23       -5.75      7.91 o
   6   4  22       16.13       12.54      7.34 o
   8   4  22       15.01       16.03     10.21 o
  10   4  22       20.57        7.81     10.34 o
 -13   5  22       93.99       92.64     27.61 o
 -11   5  22        5.36       -1.44      7.44 o
  -9   5  22       11.20       16.53      7.17 o
  -7   5  22       77.63       84.49     24.12 o
  -5   5  22       51.61       44.88     17.51 o
  -3   5  22       61.25       53.80     18.65 o
  -1   5  22      214.80      220.52     31.69 o
   1   5  22       47.35       60.34     14.50 o
   3   5  22      122.20      134.57     19.05 o
   5   5  22       25.26       26.83     12.84 o
   7   5  22      161.63      172.37     18.23 o
   9   5  22       18.33       27.92     11.41 o
 -12   6  22      154.65      227.05     39.61 o
 -10   6  22      126.48      112.87     14.90 o
  -8   6  22      908.87      988.59     62.93 o
  -6   6  22      146.41      169.37     28.60 o
  -4   6  22      382.03      437.68     37.99 o
  -2   6  22      454.94      533.81     42.06 o
   0   6  22      148.45      140.39     27.74 o
   2   6  22      336.25      361.64     28.72 o
   4   6  22      178.94      224.27     23.91 o
   6   6  22      155.14      163.06     25.78 o
   8   6  22      108.62      121.87     16.43 o
 -11   7  22       55.22       54.37     24.82 o
  -9   7  22      154.73      190.84     35.28 o
  -7   7  22      171.24      173.55     21.43 o
  -5   7  22      372.47      399.68     42.08 o
  -3   7  22      286.21      353.85     40.98 o
  -1   7  22        0.01      -11.53     11.53 o
   1   7  22        3.50        3.24     10.11 o
   3   7  22       27.74       29.39     13.45 o
   5   7  22       65.20       72.00     15.89 o
   7   7  22       29.40       10.37     12.43 o
 -10   8  22       22.86        1.19     16.54 o
  -8   8  22       22.31       40.45     21.39 o
  -6   8  22       22.91       10.01     14.99 o
  -4   8  22       16.77        9.68     14.47 o
  -2   8  22      458.79      502.95     30.20 o
   0   8  22       35.95       22.27     13.30 o
   2   8  22      192.65      205.87     23.31 o
   4   8  22      289.77      286.44     38.81 o
   6   8  22      105.45       79.46     17.75 o
  -9   9  22      143.12       95.33     28.51 o
  -7   9  22      149.14      185.60     32.71 o
  -5   9  22       70.87       77.02     23.07 o
  -3   9  22       72.23       72.99     16.34 o
  -1   9  22       98.99      115.44     18.81 o
   1   9  22      355.83      350.84     44.41 o
   3   9  22       11.40       13.78     12.98 o
   5   9  22       21.01       12.99     12.75 o
  -6  10  22     1281.30     1399.97     71.58 o
  -4  10  22       12.34       17.24     12.65 o
  -2  10  22     1666.76     1740.80     74.40 o
   0  10  22      166.58      171.04     23.32 o
   2  10  22      400.12      401.04     47.96 o
 -13   1  23      256.58      272.18     40.75 o
 -11   1  23      327.09      381.54     20.56 o
  -9   1  23      198.66      249.93     49.97 o
  -7   1  23      881.20      991.25     25.52 o
  -3   1  23      490.82      579.12     28.99 o
  -1   1  23     1057.15     1115.79     27.85 o
   1   1  23      143.01      134.85     12.76 o
   3   1  23      177.95      189.40     17.30 o
   5   1  23       62.51       46.05      9.59 o
   7   1  23       95.37      101.73     12.96 o
   9   1  23       29.50       35.72      9.61 o
 -12   2  23       47.94       33.77      9.96 o
 -10   2  23       32.84       30.19     28.63 o
  -8   2  23       21.77       15.32     10.92 o
  -6   2  23       70.62       66.40     20.89 o
  -4   2  23        0.59       14.63     12.14 o
  -2   2  23      266.02      249.88     31.84 o
   0   2  23      392.32      423.05     19.01 o
   2   2  23      236.24      263.38     17.25 o
   4   2  23       11.76       14.06      7.66 o
   6   2  23       16.60       16.85      8.38 o
   8   2  23       31.31       21.66      8.62 o
 -13   3  23       16.74       21.17     19.50 o
 -11   3  23        0.58       -6.19      6.67 o
  -9   3  23      313.45      354.89     18.91 o
  -7   3  23       39.99       75.43     23.46 o
  -3   3  23      343.28      349.31     37.36 o
  -1   3  23      939.43     1055.08     31.10 o
   1   3  23       26.76       12.47      7.88 o
   3   3  23       24.68       20.80      8.14 o
   5   3  23      302.67      298.57     19.20 o
   7   3  23       17.08       25.97      9.24 o
   9   3  23      443.10      484.82     36.68 o
 -12   4  23        1.68       12.25     18.43 o
 -10   4  23       18.92        9.90      7.34 o
  -8   4  23       52.70       33.23     20.04 o
  -6   4  23        2.13       -1.10     14.35 o
  -4   4  23        2.47       -2.75     11.59 o
  -2   4  23      673.97      707.53     46.67 o
   0   4  23       59.08       66.78     11.23 o
   2   4  23        0.62       -6.30      6.30 o
   4   4  23       20.07        7.27      8.61 o
   6   4  23      257.01      272.34     25.35 o
   8   4  23       47.88       37.17     11.81 o
 -11   5  23       24.00       24.67      8.45 o
  -9   5  23       54.71       44.33     10.11 o
  -7   5  23      309.30      285.64     40.43 o
  -5   5  23       87.83      106.44     23.26 o
  -3   5  23     1559.38     1572.61     70.31 o
  -1   5  23        0.45       -8.05     12.12 o
   1   5  23      974.52     1008.42     39.86 o
   3   5  23      251.86      251.32     25.40 o
   5   5  23       47.41       46.41     13.94 o
   7   5  23        1.23        2.27      9.29 o
 -10   6  23       29.68       -5.42     17.62 o
  -8   6  23      244.46      179.75     34.57 o
  -4   6  23       83.56       85.38     21.92 o
  -2   6  23      683.90      724.23     49.55 o
   0   6  23       19.57       32.04     17.66 o
   2   6  23      262.21      252.34     30.75 o
   4   6  23      188.82      173.58     22.17 o
   6   6  23       62.55       37.80     14.24 o
  -9   7  23       53.21       24.65     21.71 o
  -7   7  23        2.26       12.20     17.32 o
  -5   7  23       14.34       28.49     16.94 o
  -3   7  23      331.73      461.09     46.98 o
  -1   7  23       29.16       28.92     17.75 o
   1   7  23       87.74       87.32     24.61 o
   3   7  23      244.39      327.23     28.62 o
   5   7  23       31.94       58.30     22.32 o
  -8   8  23       82.13       96.54     28.04 o
  -6   8  23       19.13       14.28     16.42 o
  -4   8  23       27.52        7.83     14.48 o
  -2   8  23       88.42       54.63     21.11 o
   0   8  23       99.32      101.82     26.83 o
   2   8  23      347.01      307.08     42.04 o
   4   8  23       48.22       94.23     22.99 o
  -5   9  23       76.03       69.55     22.92 o
  -3   9  23      129.75      172.71     32.02 o
  -1   9  23       21.82       25.00     13.19 o
   1   9  23       65.07       57.63     22.34 o
  -8   0  24     3335.98     3370.17     62.94 o
  -2   0  24     5218.79     5547.49     95.69 o
   0   0  24     1560.26     1699.67     50.56 o
   2   0  24      543.95      617.16     32.34 o
   4   0  24       42.05       24.25     11.86 o
   6   0  24      212.49      190.72     22.73 o
 -11   1  24      541.48      568.93     24.30 o
  -9   1  24      622.39      624.25     63.43 o
  -7   1  24     1372.14     1370.36     30.84 o
  -3   1  24     1051.23     1293.73     61.78 o
  -1   1  24       72.05       78.48     10.96 o
   1   1  24       79.13       69.39     10.40 o
   3   1  24        0.73        6.77      7.38 o
   5   1  24       70.77       52.57     10.22 o
   7   1  24      184.34      207.06     28.15 o
 -12   2  24       35.51       18.28     19.80 o
 -10   2  24      150.16      175.17     18.81 o
  -8   2  24       86.96       50.91      9.49 o
  -2   2  24       97.11       99.41     16.19 o
   0   2  24      313.48      311.27     18.59 o
   2   2  24      103.12      102.65     18.72 o
   4   2  24       95.61       92.30     15.61 o
   6   2  24       10.51       -3.15      7.13 o
 -11   3  24       53.28       29.18     20.96 o
  -9   3  24      294.87      290.97     18.52 o
  -7   3  24        5.05        0.67     15.37 o
  -3   3  24       12.32        3.72     12.01 o
  -1   3  24      362.37      320.32     38.17 o
   1   3  24        0.02        1.83      6.77 o
   3   3  24      436.12      487.79     22.35 o
   5   3  24        3.80       -0.53      7.62 o
   7   3  24       57.88       58.79     11.47 o
 -10   4  24       77.51       83.38     12.40 o
  -8   4  24      101.11      122.48     13.87 o
  -4   4  24       91.96       67.16     20.77 o
  -2   4  24     1911.12     1929.19     79.18 o
   0   4  24      110.95      133.62     27.29 o
   2   4  24      304.39      308.47     21.80 o
   4   4  24      248.09      205.20     16.31 o
   6   4  24       74.11       67.58     13.94 o
  -9   5  24        3.87       -3.49      6.52 o
  -7   5  24       19.44       -9.05     13.50 o
  -3   5  24      292.39      368.34     42.26 o
  -1   5  24       10.83       25.53     16.96 o
   1   5  24      107.58       91.80     17.54 o
   3   5  24       54.58       59.57     22.68 o
   5   5  24        0.48       -8.43     13.64 o
  -8   6  24       20.63       16.88     19.53 o
  -4   6  24       24.33       26.13     17.03 o
  -2   6  24     1976.66     2290.11     90.21 o
   0   6  24      792.69      878.38     55.97 o
   2   6  24       43.27       54.31     20.10 o
   4   6  24      167.61      145.89     21.06 o
  -5   7  24       19.13       18.90     16.03 o
  -3   7  24      603.40      593.41     47.03 o
  -1   7  24      255.15      201.88     34.21 o
   1   7  24       42.71       50.28     22.33 o
   3   7  24      138.93      137.22     35.30 o
  -4   8  24        0.91      -11.98     11.98 o
  -2   8  24      235.82      248.47     37.60 o
   0   8  24       32.19       32.62     18.29 o
  -9   1  25      194.40      201.74     15.17 o
  -7   1  25       11.69       32.70      7.88 o
  -1   1  25      153.47      186.67     17.93 o
   1   1  25      116.05      126.26     19.11 o
   3   1  25      103.58       87.75     12.79 o
   5   1  25       28.56       15.61      8.34 o
 -10   2  25       62.70       53.97     23.36 o
  -8   2  25        8.60       10.16     10.50 o
  -2   2  25       36.63       48.34     13.62 o
   0   2  25       23.02       12.28      8.15 o
   2   2  25        4.79        3.31      7.22 o
   4   2  25       77.10       49.37     10.17 o
  -9   3  25       39.57       41.99      9.87 o
  -3   3  25     1935.18     2060.30     80.35 o
  -1   3  25     2571.08     2823.80     69.76 o
   1   3  25       23.40       15.22     15.68 o
   3   3  25       32.11       43.76     11.33 o
  -8   4  25       14.75       20.70      8.24 o
  -2   4  25        9.70       14.90     15.28 o
   0   4  25      263.30      302.02     39.27 o
   2   4  25      199.77      199.83     17.00 o
   4   4  25       19.63       17.20     10.79 o
  -3   5  25      193.16      275.26     37.14 o
  -1   5  25      130.80      122.71     27.72 o
   1   5  25      617.21      599.56     46.70 o
   3   5  25        0.73      -15.44     15.44 o
  -4   6  25       87.29      126.24     27.72 o
  -2   6  25        0.19        2.65     15.04 o
   0   6  25      281.98      258.82     38.14 o
   0   0  26      499.09      505.33     30.15 o
   2   0  26       26.06       33.97     13.89 o
  -1   1  26      213.74      200.32     22.85 o
   1   1  26      364.13      423.37     22.58 o
  -2   2  26       11.70       10.17     16.90 o
   0   2  26        7.05       26.70     12.18 o
   2   2  26        5.36        3.90      8.14 o
  -1   3  26      162.25      204.09     23.99 o
   1   3  26       23.60       12.71     10.35 o
  -2   4  26      752.87      769.76     51.93 o
 
